# Supplementary material for: Fungal Innate Immunity Induced by Bacterial Microbe-Associated Molecular Patterns (MAMPs)
Source: G3 (Bethesda). 2016 Mar 29;6(6):1585–95. doi: 10.1534/g3.116.027987 (PMC4889655; doi:10.1534/g3.116.027987)
Supplement: Supplemental Material [file supp_g3.116.027987_TableS1.xls]

## Sheet: H1 LOS downreg
Broad	FGDB function	LOS	MQ	log2(fold_change)	q_value	MW	Annot
FGSG_00219	related to DAL5 - Allantoate and ureidosuccinate permease	7.40765	17.1993	-1.21526	0.00470762	53940.2	related to DAL5 - Allantoate and ureidosuccinate permease
FGSG_02225	conserved hypothetical protein	10.6907	22.6421	-1.08265	0.0424399	12711.9
FGSG_03220	hypothetical protein	2.28272	5.96467	-1.38569	0.019772	39335.1	1TM domain
FGSG_03288	related to acid beta-fructofuranosidase precursor	0.876742	5.46081	-2.63889	0.00470762	64745.5	related to acid beta-fructofuranosidase precursor
FGSG_03460	related to peptide transporter	12.533	59.2689	-2.24155	0.00470762	88432.6	related to peptide transporter, related to OPT1 - High-affinity glutathione transporter
FGSG_03674	conserved hypothetical protein	58.2806	120.508	-1.04804	0.0224682	24285.7
FGSG_04343	probable fructose-2,6-bisphosphate 2-phosphatase	17.3379	50.6173	-1.5457	0.00470762	50691.6
FGSG_04527	related to carboxypeptidase	6.15061	17.9256	-1.54322	0.00470762	51781	secreted, related to carboxypeptidase (lysosomal protective protein like), lysosomal enzyme upregulated in inflammation, processing of amp http://www.ncbi.nlm.nih.gov/pubmed/11212324 role in lysosome mediated secretion? http://www.pnas.org/content/101/26/9745.short
FGSG_04847	hypothetical protein	2.19417	22.9787	-3.38855	0.00470762		contains NADPH-dependent FMN reductase, Arsenate resistance ArsH and Hemopexin/matrixin, conserved site
FGSG_04874	conserved hypothetical protein	39.0281	79.2512	-1.02192	0.0424399	29852.1
FGSG_05624	conserved hypothetical protein	9.78636	21.1906	-1.11458	0.00470762	44010.3
FGSG_05771	conserved hypothetical protein	36.8606	75.2284	-1.0292	0.019772	41989.1
FGSG_06578	conserved hypothetical protein	20.2481	61.1872	-1.59544	0.00470762	26483.3	NCSP hmmer TetR_C_6 The target proteins that are repressed are involved in the transcriptional control of multi-drug efflux pumps, pathways for the biosynthesis of antibiotics, response to osmotic stress and toxic chemicals, control of catabolic pathways, differentiation processes, and pathogenicity
FGSG_06579	related to arsenite transporter ARR3	40.8747	182.994	-2.16251	0.00470762	40941.6	related to arsenite transporter ARR3
FGSG_06891	conserved hypothetical protein	20.3925	113.174	-2.47243	0.00470762	17129.9
FGSG_07679	related to proposed vacuolar iron transport protein	7.54675	19.0135	-1.33309	0.00470762	29667.1	related to proposed vacuolar iron transport protein
FGSG_07790	conserved hypothetical protein	41.9432	94.6387	-1.17399	0.00470762	32890.2	Contains a helix-loop helix DNA binding like domain
FGSG_08206	conserved hypothetical protein	4.41077	15.2068	-1.78562	0.00470762	15616
FGSG_09344	related to 3-isopropylmalate dehydrogenase	6.76089	16.0941	-1.25125	0.0171632	39731.1
FGSG_09820	related to cysteine dioxygenase type I	35.3221	87.2107	-1.30393	0.00470762	24347.4
FGSG_09937	conserved hypothetical protein	9.94489	20.5879	-1.04977	0.0499053	25184
FGSG_10364	hypothetical protein	3.26252	7.40277	-1.18208	0.0424399
FGSG_10784	conserved hypothetical protein	10.7334	25.9378	-1.27295	0.044487	11437.4	contains t-rnase type tRNA synthetase anticodon binding domain
FGSG_11110	conserved hypothetical protein	3.8129	12.3772	-1.69872	0.00470762	49088.7
FGSG_11150	probable maltose permease (MalP)	0.210864	3.6983	-4.13247	0.00470762	60529.4	probable maltose permease (MalP)
FGSG_11270	related to monooxigenase	4.04677	8.35996	-1.04672	0.0424399	70769.1
FGSG_12151	conserved hypothetical protein	3774.84	11776.4	-1.64141	0.00470762	4708.5	40aa possible AMP
FGSG_12374	related to chromate transport protein	3.1406	8.5531	-1.44541	0.00470762	49896.3	contains chromate transporter domain
FGSG_13133	probable cytochrome-c oxidase chain VI precursor	8373.13	16889.1	-1.01225	0.0245615
FGSG_13638	conserved hypothetical protein	20.4566	42.7709	-1.06406	0.019772	18798

## Sheet: H1 LOS upreg
Broad	FGDB function	LOS	MQ	log2(fold_change)	q_value	MW	Annot
FGSG_00004	conserved hypothetical protein	10.0271	3.34878	1.58219	0.00470762	25020.8
FGSG_00005	related to tenascin X precursor	3.24718	0.703031	2.20752	0.00470762	76610.6	related to tenascin X precursor, This gene encodes a member of the tenascin family of extracellular matrix glycoproteins. The tenascins have anti-adhesive effects, as opposed to fibronectin which is adhesive. This protein is thought to function in matrix maturation during wound healing.
FGSG_00020	hypothetical protein	12.6482	3.36592	1.90986	0.00470762		contains a H-type lectin domain (involved in self/non-self recognition of cell), through binding with carbohydrates
FGSG_00143	related to ROT2 - glucosidase II, catalytic subunit	184.087	68.4238	1.42782	0.019772		related to ROT2 - glucosidase II, catalytic subunit
FGSG_00292	related to excision repair protein RAD4	3.38108	1.4972	1.17521	0.0398629	86812.7
FGSG_00406	conserved hypothetical protein	348.736	142.242	1.29379	0.00817025	50270.4	1TM, contains Histidine phosphatase domain
FGSG_00416	probable nitrate transport protein crnA	761.436	250.664	1.60297	0.00470762	55459.8
FGSG_00417	probable methylenetetrahydrofolate dehydrogenase (NAD+)	48.1438	11.6995	2.0409	0.00470762	37386.8
FGSG_00539	related to major facilitator MirA	73.0232	9.17682	2.99229	0.00470762	66264.8	related to major facilitator MirA
FGSG_00541	related to multidrug resistance protein	2.63445	0.881515	1.57944	0.00470762	145149	related to multidrug resistance protein
FGSG_00695	related to pescadillo development protein	9.28602	4.36966	1.08754	0.0148662	73492.6
FGSG_01162	conserved hypothetical protein	71.4799	35.218	1.02123	0.0114069	65537.3	Cation efflux protein
FGSG_01283	related to beta-hexosaminidase precursor	63.3444	28.7225	1.14104	0.00470762	65621.1
FGSG_01311	related to inorganic phosphate permease	188.342	76.818	1.29384	0.00817025	75529.3
FGSG_01553	conserved hypothetical protein	3.67755	1.68347	1.12731	0.0148662	136837
FGSG_01570	conserved hypothetical protein	4.76144	1.82302	1.38507	0.0267994	35614.8
FGSG_01576	related to zinc finger protein odd-paired-like (opl)	3.02077	0.978843	1.62577	0.0245615	41042.8
FGSG_01733	hypothetical protein	16.4223	3.20905	2.35544	0.00470762		related to D-amino acid hydantoin hydrolase (hydantoinase)
FGSG_01749	conserved hypothetical protein	5.37145	1.47547	1.86414	0.00470762	52168.6	secreted protein ???
FGSG_01764	related to hydrophobin	5.71441	1.1385	2.32747	0.0308938	16320.6	related to hydrophobin
FGSG_01770	conserved hypothetical protein	32.9962	9.68187	1.76894	0.00470762	29489.8	secreted protein with 1 TM
FGSG_01771	conserved hypothetical protein	178.08	33.5231	2.4093	0.00470762	21364.8	HHPRED Sensor-transducer of the stress-activated PKC1-MPK1 kinase pathway involved in maintenance of cell wall integrity; involved in organization of the actin cytoskeleton; secretory pathway Wsc1p is required for the arrest of secretion response [Saccharomyces cerevisiae, can be involved in hypo-osmotic shock resistance
FGSG_01789	related to ferric reductase Fre2p	74.6695	23.1493	1.68955	0.00470762	80631.6	related to ferric reductase Fre2p
FGSG_01790	polyketide synthase	0.77986	0.18539	2.07265	0.00470762	270332	PKS11, Polyketide synthase
FGSG_01867	related to methionine synthase reductase	96.452	44.734	1.10844	0.044487	68848.1	related to methionine synthase reductase
FGSG_01947	related to NIT-3 nitrate reductase [NADPH]	179.759	75.0027	1.26105	0.00817025
FGSG_01948	related to regulator of nonsense transcripts	168.746	62.196	1.43996	0.00470762	129490
FGSG_02018	conserved hypothetical protein	5.6985	2.15987	1.39964	0.0171632	43499.8
FGSG_02025	probable iron inhibited ABC transporter 2	22.3953	11.0265	1.02222	0.019772	68785.5
FGSG_02034	probable alcohol dehydrogenase I - ADH1	155.135	45.6987	1.7633	0.00470762	46234.1	probable alcohol dehydrogenase I - ADH1
FGSG_02163	probable sulfate permease II	11.1136	4.43156	1.32644	0.00470762	85598.2
FGSG_02216	related to lipoxygenase 1	8.60785	0.795875	3.43504	0.00470762	83636.3	related to lipoxygenase 1
FGSG_02217	related to srpA precursor	13.5955	4.06732	1.74098	0.00470762	41533.3	catalase (srpA type?)
FGSG_02314	related to beta-mannosidase	8.45342	2.66099	1.66757	0.00470762	100769
FGSG_02341	related to chloroperoxidase	7.9065	3.09954	1.35099	0.0224682	29691.6
FGSG_02400	probable calcium P-type ATPase NCA-3 [Ca2+-transporting ATPase]	17.665	8.75378	1.01292	0.0114069	139311
FGSG_02428	conserved hypothetical protein	10.391	4.25654	1.28758	0.0267994	34643.3	Putative esterase
FGSG_02444	conserved hypothetical protein	28.2954	12.6425	1.16229	0.00470762	26914.5
FGSG_02447	conserved hypothetical protein	5.0615	1.15663	2.12964	0.00470762	31964.8	hydrolase containing domain hydrolysing O- and S-glycosyl compounds
FGSG_02482	probable sulfite reductase (NADPH)	38.8103	16.4623	1.23727	0.00470762	168887	probable sulfite reductase (NADPH)
FGSG_02624	probable ISU1 protein	75.9206	35.5371	1.09516	0.00817025	20330.5
FGSG_02692	hypothetical protein	437.956	190.555	1.20058	0.0333236		Taurine catabolism dioxygenase like
FGSG_02949	hypothetical protein	1.81359	0.57495	1.65734	0.0376098	61683.6	hhpred strong similarity to PROCOLLAGEN-LYSINE,2-OXOGLUTARATE 5-DIOXYGENASE/GLYCOSYLTRANSFERASE
FGSG_02958	conserved hypothetical protein	6.88158	1.80038	1.93444	0.0267994	18625.3
FGSG_02961	hypothetical protein	18.0417	5.88505	1.61621	0.0114069	19444	hhpred, contain tumor necrosis factor receptor superfamily, member 4 precursor like domain
FGSG_03042	conserved hypothetical protein	2.50341	0.516472	2.27713	0.0148662	33509.4
FGSG_03048	related to dTDP-glucose 4,6-dehydratase	14.5986	5.93112	1.29946	0.0308938	36578	related to dTDP-glucose 4,6-dehydratase
FGSG_03110	conserved hypothetical protein	22.4078	6.98251	1.68218	0.00470762	38976.8	secreted
FGSG_03153	hypothetical protein	250.872	106.254	1.23943	0.0418455
FGSG_03162	related to formate transport protein	46.2883	15.7872	1.55189	0.00470762	35577.2
FGSG_03163	related to monooxigenase	2.84611	0.852573	1.7391	0.00470762	64907.3
FGSG_03172	related to PHO89 - Na+/phosphate co-transporter	6.41486	2.07494	1.62834	0.00470762	65525
FGSG_03202	probable calcium P-type ATPase NCA-3 (Ca2+-transporting ATPase)	72.4861	16.7155	2.11652	0.00470762	116067	probable calcium P-type ATPase NCA-3 (Ca2+-transporting ATPase)
FGSG_03585	conserved hypothetical protein	5.29293	1.7116	1.62872	0.0114069	25344.1
FGSG_03745	related to aerobactin siderophore biosynthesis protein iucB	73.6448	23.7644	1.63178	0.00470762	49410.1	related to aerobactin siderophore biosynthesis protein iucB
FGSG_03746	related to enoyl-CoA hydratase	10.5891	3.94882	1.42308	0.00817025		related to enoyl-CoA hydratase
FGSG_03747	related to AM-toxin synthetase (AMT)	4.31297	1.73284	1.31554	0.00470762	228312	NPS6 related to AM-toxin synthetase (AMT), extracellular siderophore
FGSG_03748	conserved hypothetical protein	4.93675	1.38018	1.83871	0.00817025	27985.5	secreted, domain Protein of unknown function (DUF4237)
FGSG_03749	probable neutral amino acid permease	166.82	66.5697	1.32535	0.0353071	41257.8
FGSG_03802	conserved hypothetical protein	28.4916	12.3114	1.21054	0.00817025	23218.3
FGSG_03884	related to cornifin B	36.1751	7.86853	2.20083	0.00470762	49727.9	related to cornifin B secreted carbohydrate binding, It is cross-linked to membrane proteins by transglutaminase which leads to formation of an insoluble envelope. It is expressed during differentiation in squamous tissues such as epidermis, esophagus, tongue or trachea.
FGSG_03921	hypothetical protein	4.20553	1.88659	1.15651	0.0292485
FGSG_04093	hypothetical protein	4.06875	1.26783	1.68223	0.00817025
FGSG_04159	related to integral membrane protein	13.9751	4.03712	1.79146	0.00470762	42515.4
FGSG_04209	conserved hypothetical protein	74.8116	26.7595	1.48321	0.00470762	28611.7
FGSG_04333	related to long-chain-fatty-acid-CoA ligase	2.7031	0.669317	2.01386	0.00470762	63606.9	related to long-chain-fatty-acid-CoA ligase
FGSG_04403	conserved hypothetical protein	7.43857	3.41261	1.12415	0.0171632	92134.2
FGSG_04429	conserved hypothetical protein	36.1853	17.6849	1.03289	0.0171632	105490
FGSG_04458	probable flavohemoglobin	1401.02	426.622	1.71545	0.00470762	45849.1
FGSG_04471	conserved hypothetical protein	35.1214	12.4893	1.49166	0.00470762	23413.6
FGSG_04518	conserved hypothetical protein	116.764	16.501	2.82297	0.00470762	61649.6	prefoldin chaperone like domain
FGSG_04531	conserved hypothetical protein	1.67268	0	0	0.00817025	10609.6
FGSG_04538	conserved hypothetical protein	20.0366	8.30934	1.26983	0.00817025	39857.2
FGSG_04563	conserved hypothetical protein	15.6716	6.53758	1.26132	0.0353071	33673.7
FGSG_04570	probable branched-chain amino acids aminotransferase	27.2342	12.8801	1.08027	0.0171632	44810.3
FGSG_04658	related to putative tartrate transporter	5.41886	2.06632	1.39093	0.0114069	51788.1
FGSG_04770	hypothetical protein	7.54782	3.58605	1.07366	0.0424399
FGSG_04795	conserved hypothetical protein	149.026	42.8431	1.79843	0.00470762	17063.5	NCSP 142AA, possible AMP, not even cystein
FGSG_04796	conserved hypothetical protein	62.9021	11.2538	2.48269	0.00470762	42856.1
FGSG_04797	conserved hypothetical protein	623.937	192.499	1.69655	0.00470762	18551
FGSG_04798	conserved hypothetical protein	27.0393	8.3862	1.68897	0.00470762	66487.2	Hmmer similarities to trypsin like serin protease
FGSG_04912	conserved hypothetical protein	23.9049	5.17319	2.20818	0.00470762	24436.7
FGSG_04943	probable amino acid permease NAAP1	8.93202	1.67669	2.41337	0.00470762	63098.7
FGSG_05108	probable dead-box protein precursor CYT-19	25.3671	8.81026	1.5257	0.00470762	73080.4
FGSG_05229	related to bystin	8.39944	3.9318	1.0951	0.0308938	54291.5
FGSG_05546	probable ornithine aminotransferase	92.5204	39.4012	1.23153	0.00470762	47724.8
FGSG_05683	related to monooxygenase	186.956	83.0098	1.17134	0.00817025	53409.6
FGSG_05947	conserved hypothetical protein	31.2368	14.0322	1.15451	0.0267994	28602.4
FGSG_06145	conserved hypothetical protein	11.7029	4.49591	1.38019	0.00470762	55719.6	contains Haem oxygenase-like domain
FGSG_06154	probable SSC1 - mitochondrial heat shock protein 70-related protein	103.362	51.4435	1.00665	0.0484608	73071.7	probable SSC1 - mitochondrial heat shock protein 70-related protein
FGSG_06165	probable GTP-binding protein	19.2533	8.96104	1.10336	0.00470762	75355.3
FGSG_06229	hypothetical protein	53.9757	16.9211	1.67349	0.00470762		related to sporozoite surface protein 2 precurso
FGSG_06243	probable nucleolar protein	5.73342	2.62268	1.12835	0.0224682	74757.1
FGSG_06467	conserved hypothetical protein	19.308	9.41084	1.0368	0.0245615	39969.6
FGSG_06479	conserved hypothetical protein	55.6301	16.7236	1.73398	0.00470762	77773.6
FGSG_06598	related to alcohol dehydrogenase I - ADH1	34.1716	3.30871	3.36846	0.00470762	37444.9	related to alcohol dehydrogenase I - ADH1
FGSG_06788	related to UTP13 - U3 snoRNP protein	2.9213	1.25762	1.21591	0.0171632	99375.5
FGSG_06804	probable ATP-dependent RNA helicase DED1	109.344	51.1572	1.09587	0.0114069	71536.7	probable ATP-dependent RNA helicase DED1
FGSG_07039	conserved hypothetical protein	124.945	43.8641	1.51018	0.00470762	40266	contains Transcription factor S-II (TFIIS), central domain
FGSG_07262	related to UTP10 - U3 snoRNP protein	3.73188	1.86459	1.00104	0.0171632	198462
FGSG_07536	probable PRX1 - mitochondrial isoform of thioredoxin peroxidase	193.397	58.612	1.72229	0.00470762	25320	probable PRX1 - mitochondrial isoform of thioredoxin peroxidase
FGSG_07567	related to Staphylococcus multidrug resistance protein	58.7579	27.6996	1.08492	0.0171632	50937.6
FGSG_07665	related to major facilitator MirA	32.3481	3.30318	3.29175	0.00470762	64170.8	related to major facilitator MirA
FGSG_07886	conserved hypothetical protein	4.56636	1.90767	1.25923	0.0308938	99064.2	11 TM Cas1p-like Cas1p is a membrane protein necessary for the O‐acetylation of the Cryptococcus neoformans capsular polysaccharide
FGSG_07988	conserved hypothetical protein	4.30923	1.30258	1.72606	0.0308938	18778.2
FGSG_08057	hypothetical protein	4.79393	0.686189	2.80453	0.00470762		contain Peptidase S8/S53, subtilisin/kexin/sedolisin domain
FGSG_08245	hypothetical protein	5.0338	2.10885	1.25519	0.0114069	67699.6
FGSG_08272	hypothetical protein	3.85607	1.01322	1.92819	0.00470762
FGSG_08295	conserved hypothetical protein	9.2118	3.26792	1.49511	0.00470762	35631.9
FGSG_08309	related to ABC1 transport protein	1.21924	0.123982	3.29779	0.00470762	164783	related to ABC1 transport protein
FGSG_08396	hypothetical protein	29.8202	5.18475	2.52395	0.00470762		may be related to N-acetylglucosamine-6-phosphate deacetylase
FGSG_08398	probable glucosamine-6-phosphate isomerase	54.6848	11.8193	2.20999	0.00470762	47183.3
FGSG_08401	related to VPS25 - vacuolar protein sorting	206.956	84.7235	1.28849	0.00470762		contain VPS25 domain
FGSG_08402	probable nitrite reductase	391.023	77.4549	2.33583	0.00470762	119518
FGSG_08463	related to MET10 - sulfite reductase flavin-binding subunit	26.2827	6.09208	2.10911	0.00470762	117496
FGSG_08700	probable DAL7 - malate synthase 2	90.0307	32.8581	1.45417	0.00470762	60986.6	probable DAL7 - malate synthase 2
FGSG_08875	probable sulfate adenylyltransferase	25.6769	8.61096	1.57623	0.00470762	64290.4
FGSG_08925	conserved hypothetical protein	30.5277	11.9949	1.34769	0.00470762	61972.3
FGSG_09066	conserved hypothetical protein	35.8804	8.12893	2.14206	0.00470762	8315.7	82aa NCSP possible amp or Hydrophobin (PROPSEARCH) hyp2_pisti
FGSG_09084	hypothetical protein	41.9966	18.2351	1.20355	0.00470762
FGSG_09304	conserved hypothetical protein	50.2381	21.2011	1.24465	0.00470762	38915.9
FGSG_09354	probable neutral amino acid permease	4.05699	1.11933	1.85778	0.00470762	50641.8
FGSG_09448	related to siroheme synthase (Uroporphyrin-III C-methyltransferase)	24.2467	7.87893	1.62172	0.00470762		related to siroheme synthase (Uroporphyrin-III C-methyltransferase)
FGSG_09475	conserved hypothetical protein	17.2163	5.58165	1.62501	0.00470762	65034.3
FGSG_09502	conserved hypothetical protein	13.5844	6.07492	1.16102	0.00817025	44345.7
FGSG_09795	related to GTP-binding protein Bms1p, required for distinct steps of 40S ribosome biogenesis	2.95916	1.40371	1.07595	0.0353071	130622
FGSG_09836	conserved hypothetical protein	115.345	56.6707	1.02528	0.0245615	53372.8
FGSG_10118	probable ketol-acid reductoisomerase (ilv-2)	42.8222	21.2492	1.01095	0.0464936	44908.9
FGSG_10198	related to aconitate hydratase precursor	9.80134	4.08107	1.26403	0.00470762	86951.2
FGSG_10220	conserved hypothetical protein	322.518	83.8998	1.94264	0.00470762	33964.5
FGSG_10539	conserved hypothetical protein	2.74265	1.05303	1.38102	0.0308938	72517.1
FGSG_10540	conserved hypothetical protein	170.791	73.0602	1.22507	0.00817025	65585.4
FGSG_10569	conserved hypothetical protein	1.53887	0.669602	1.2005	0.0376098	125575	NACHT containing, ankyrin repeat, histidin phosphatase
FGSG_10573	conserved hypothetical protein	114.086	54.1794	1.0743	0.0171632	121528	contain Membrane attack complex component/perforin (MACPF) domain extra upregulated by LOS & PGN (G-) Not by flg alone.
FGSG_10908	probable nucleolar protein NOP58	30.9443	14.3486	1.10876	0.00470762	65456.3
FGSG_10949	probable homoaconitase precursor	6.42714	3.01562	1.09172	0.0171632	83802.2
FGSG_11026	non-ribosomal peptide synthetase	0.764107	0.0916921	3.05891	0.00470762	517471	NPS1 non-ribosomal peptide synthetase
FGSG_11027	conserved hypothetical protein	2.49826	0.283508	3.13946	0.0114069	48631.4	domain Siderophore biosynthesis protein, conserved domain
FGSG_11029	related to major facilitator MirA	47.4706	10.3451	2.19809	0.00470762	69576.7	related to major facilitator MirA
FGSG_11146	related to linoleate diol synthase	13.6744	3.35904	2.02535	0.00470762	159899
FGSG_11200	related to heterokaryon incompatibility protein	7.28783	3.3749	1.11065	0.00470762	144256
FGSG_11326	probable glucan 1,4-alpha-glucosidase	16.0949	5.81421	1.46895	0.00470762	63383.2	secreted probable glucan 1,4-alpha-glucosidase
FGSG_11429	hypothetical protein	144.165	63.3079	1.18727	0.00470762
FGSG_11439	related to uracil permease	59.5467	25.5702	1.21956	0.00470762	59304.1
FGSG_11507	conserved hypothetical protein	15.6907	5.09107	1.62387	0.00470762		secreted containing WSC carbohydrate binding domain
FGSG_11570	related to formaldehyde dehydrogenase	2.59705	0.409803	2.66387	0.0499053
FGSG_11603	related to KM-PA-2 protein	3.96511	1.69413	1.22681	0.0171632	85861.4	WD40 related to KM-PA-2 protein
FGSG_11618	conserved hypothetical protein	501.307	185.777	1.43212	0.00470762	42819.9	Clavaminate synthase-like B-lactam Antibiotic; Isopenicillin N Synthase; Chain
FGSG_11850	conserved hypothetical protein	4.52861	1.667	1.44181	0.0245615	51245.9
FGSG_12292	conserved hypothetical protein	98.9614	22.8839	2.11254	0.00470762	14756.8	domain Glutathione-dependent formaldehyde-activating, GFA
FGSG_12439	conserved hypothetical protein	107.575	30.6797	1.80999	0.00470762	72024.8
FGSG_12561	hypothetical protein	4.14201	1.65788	1.32099	0.00817025
FGSG_12592	hypothetical protein	7.40093	1.16893	2.66252	0.00817025		contain Amine oxidase domain same protein as next
FGSG_12593	hypothetical protein	9.30867	1.93287	2.26783	0.00470762		contain Amine oxidase domain same protein as previous
FGSG_12704	related to ABC transporter	65.4695	22.376	1.54887	0.0114069	137651	related to ABC transporter
FGSG_12875		111.192	54.9589	1.01662	0.00817025
FGSG_13392	conserved hypothetical protein	303.253	150.607	1.00974	0.0267994	3648.4
FGSG_13585	probable RSM22 - mitochondrial ribosomal protein, small subunit	13.1911	5.99576	1.13756	0.00470762	92046.6

## Sheet: H2 LOS downreg
Broad	FGDB function	LOS	MQ	log2(fold_change)	q_value	MW	Annot
FGSG_00260	conserved hypothetical protein	156.424	426.9	-1.44844	0.00510937	7981.3	77aa secreted defensin like possible AMP high number and even number of cys
FGSG_01752	conserved hypothetical protein	6.99683	28.3409	-2.01811	0.00510937	27470.5
FGSG_02120	hypothetical protein	10.2721	25.4407	-1.30841	0.0126853	19965.3
FGSG_03065	related to phytoene dehydrogenase AL-1 (carotenoid biosynthesis protein al-1)	59.5072	120.482	-1.01769	0.0438868		Related to phytoene dehydrogenase AL-1 (carotenoid biosynthesis protein al-1)
FGSG_03067	conserved hypothetical protein	2.6465	6.17809	-1.22308	0.0218	78746.6
FGSG_03162	related to formate transport protein	9.08095	18.9401	-1.06053	0.0302778	35577.2
FGSG_03430	related to D-arabinitol 2-dehydrogenase	486.951	981.341	-1.01098	0.0495455	33367.2
FGSG_03431	conserved hypothetical protein	61.5498	139.862	-1.18418	0.00510937	45228.2
FGSG_03460	related to peptide transporter	50.3104	164.779	-1.7116	0.00510937	88432.6	related to peptide transporter, related to OPT1 - High-affinity glutathione transporter
FGSG_04000	conserved hypothetical protein	58.0609	121.389	-1.064	0.00925472	10168.2
FGSG_04051	related to PHO36 - regulatory role in lipid and phosphate metabolism	48.2802	104.042	-1.10766	0.0126853	29422
FGSG_04494	conserved hypothetical protein	2.63498	5.66984	-1.10552	0.03815	52188.3
FGSG_04527	related to carboxypeptidase	16.1858	33.2377	-1.03809	0.00510937	51781	secreted, related to carboxypeptidase (lysosomal protective protein like), lysosomal enzyme upregulated in inflammation, processing of amp http://www.ncbi.nlm.nih.gov/pubmed/11212324 role in lysosome mediated secretion? http://www.pnas.org/content/101/26/9745.short
FGSG_04593	related to para-hydroxybenzoate polyprenyltransferase precursor	16.0028	34.6588	-1.11489	0.00510937	37185.7
FGSG_04824	conserved hypothetical protein	2.24748	5.70283	-1.34337	0.00510937	74394.8
FGSG_04847	hypothetical protein	4.68621	12.8984	-1.4607	0.0126853		contains NADPH-dependent FMN reductase, Arsenate resistance ArsH and Hemopexin/matrixin, conserved site
FGSG_04904	hypothetical protein	16.4123	35.0617	-1.09512	0.00510937
FGSG_05242	related to GAL4-like transcriptional activator	15.9394	32.2214	-1.01542	0.0126853
FGSG_05294	conserved hypothetical protein	8.12229	20.6562	-1.34662	0.00510937	54165.8
FGSG_05342	conserved hypothetical protein	21.8946	63.1542	-1.52831	0.00510937	37968.5
FGSG_06062	conserved hypothetical protein	21.4261	47.3971	-1.14543	0.00510937	19626.4
FGSG_06579	related to arsenite transporter ARR3	69.5324	165.37	-1.24994	0.00510937	40941.6	related to arsenite transporter ARR3
FGSG_06989	conserved hypothetical protein	9.67889	19.4266	-1.00512	0.019311	56981.1
FGSG_07582	probable low-affinity hexose transporter HXT3	13.6422	30.416	-1.15676	0.00925472	64583
FGSG_07678	related to acid phosphatase Pho610	22.073	46.7178	-1.08169	0.00510937	47808.6	related to acid phosphatase Pho610
FGSG_07679	related to proposed vacuolar iron transport protein	16.0514	41.5095	-1.37074	0.00510937	29667.1	related to proposed vacuolar iron transport protein
FGSG_08205	related to ornithine aminotransferase	7.89689	17.5522	-1.1523	0.0302778
FGSG_08209	non-ribosomal peptide synthetase	1.05581	3.09106	-1.54975	0.00510937	488397
FGSG_08238	conserved hypothetical protein	504.136	1350.39	-1.4215	0.00510937	15478.6	146AA secretory, possible AMP, even number of cys
FGSG_09820	related to cysteine dioxygenase type I	28.8962	67.3517	-1.22083	0.00510937	24347.4
FGSG_10191	conserved hypothetical protein	16.251	32.7992	-1.01313	0.0159512	25208.1
FGSG_10212	probable SnodProt1 PRECURSOR	33.3827	74.3555	-1.15534	0.0247014	14499.5	probable SnodProt1 precursor, cytotoxic to plants and needed for virulence in magnaporthe, AMP even no cys
FGSG_10363	conserved hypothetical protein	412.404	828.136	-1.00581	0.0126853	13652
FGSG_11110	conserved hypothetical protein	2.01626	8.18668	-2.02159	0.00510937	49088.7
FGSG_11111	related to HNM1 - Choline permease	15.902	36.3972	-1.19462	0.00510937	58489
FGSG_11150	probable maltose permease (MalP)	0.7419	4.79663	-2.69272	0.00510937	60529.4	probable maltose permease (MalP)
FGSG_11205	probable SnodProt1 precursor	659.974	1737.42	-1.39647	0.00925472	14582.7	probable SnodProt1 precursor, cytotoxic to plants and needed for virulence in magnaporthe, AMP many cys but not even no
FGSG_11310	putative protein [EST hit]	23.5788	48.9477	-1.05375	0.02616	13436.1
FGSG_11741	conserved hypothetical protein	66.285	133.828	-1.01362	0.0159512	6321	AMP? small basic peptide Predicted non-antibacterial
FGSG_11933	hypothetical protein	19.8132	44.5929	-1.17035	0.0397703
FGSG_11934	hypothetical protein	11.5924	24.3492	-1.07069	0.00925472
FGSG_12012	conserved hypothetical protein	2.38817	8.26694	-1.79145	0.00510937	61031.5
FGSG_13185	related to laccase precursor	3.36583	6.99763	-1.0559	0.0247014	77525.1	related to laccase precursor
FGSG_13411	hypothetical protein	10.0443	30.8829	-1.62043	0.0126853	11457.9
FGSG_13561	conserved hypothetical protein	2.13675	5.70667	-1.41723	0.00510937	45918.3
FGSG_13783	related to non-ribosomal peptide synthetase	0.929179	2.19582	-1.24073	0.00510937		NPS18 related to non-ribosomal peptide synthetase

## Sheet: H2 LOS upreg
Broad	FGDB function	LOS	MQ	log2(fold_change)	q_value	MW	Annot
FGSG_00175	probable methylcitrate synthase	76.6814	29.3535	1.38534	0.00510937	43621.7	probable methylcitrate synthase
FGSG_00176	probable isocitrate lyase	24.5794	10.5425	1.22122	0.00510937	66452.5
FGSG_00330	probable acetyl-CoA synthetase	72.143	23.423	1.62293	0.00510937	79764.7	probable acetyl-CoA synthetase
FGSG_00490	probable methylmalonate-semialdehyde dehydrogenase (acylating)	22.1224	10.3323	1.09835	0.00510937	60748.6
FGSG_00539	related to major facilitator MirA	86.0372	7.44294	3.53102	0.00510937	66264.8	related to major facilitator MirA
FGSG_00541	related to multidrug resistance protein	3.38653	0.994221	1.76817	0.00510937	145149	related to multidrug resistance protein
FGSG_00742	related to S-adenosylmethionine:diacylglycerol 3-amino-3-carboxypropyl transferase	2.19084	0.702634	1.64064	0.00510937	93927.7	related to S-adenosylmethionine:diacylglycerol 3-amino-3-carboxypropyl transferase, isoprenoid metabol
FGSG_01342	probable alternative oxidase precursor, mitochondrial	50.1421	23.6525	1.08403	0.00510937	40619.9
FGSG_01567	probable AAH1 - adenosine deaminase	19.8094	9.8077	1.0142	0.02616	39775.3
FGSG_01733	hypothetical protein	3.2398	1.11449	1.53952	0.00510937		related to D-amino acid hydantoin hydrolase (hydantoinase)
FGSG_01749	conserved hypothetical protein	5.6636	1.39219	2.02437	0.00510937	52168.6	secreted protein ???
FGSG_01770	conserved hypothetical protein	32.8242	7.45437	2.1386	0.00510937	29489.8	secreted protein with 1 TM
FGSG_01771	conserved hypothetical protein	200.518	24.4955	3.03315	0.00510937	21364.8	HHPRED Sensor-transducer of the stress-activated PKC1-MPK1 kinase pathway involved in maintenance of cell wall integrity; involved in organization of the actin cytoskeleton; secretory pathway Wsc1p is required for the arrest of secretion response [Saccharomyces cerevisiae, can be involved in hypo-osmotic shock resistance
FGSG_01789	related to ferric reductase Fre2p	89.599	13.2506	2.75743	0.00510937	80631.6	related to ferric reductase Fre2p
FGSG_01790	polyketide synthase	1.23268	0.129677	3.2488	0.00510937	270332	PKS11, Polyketide synthase
FGSG_01868	related to cytochrome P450 monooxygenase (lovA)	3.31982	1.24487	1.41511	0.0218	56591.4	related to cytochrome P450 monooxygenase (lovA)
FGSG_02341	related to chloroperoxidase	10.7075	4.64804	1.20392	0.0323084	29691.6
FGSG_02428	conserved hypothetical protein	15.3713	4.7433	1.69628	0.00510937	34643.3	Putative esterase
FGSG_02444	conserved hypothetical protein	41.1813	17.3401	1.24788	0.00510937	26914.5
FGSG_02488	related to dis1-suppressing protein kinase dsk1	21.7807	3.91284	2.47677	0.00510937	47920.2	related to dis1-suppressing protein kinase dsk1
FGSG_02641	probable RCO3 - probable glucose transporter	64.2987	27.4366	1.22869	0.00510937	59103.3	probable RCO3 - probable glucose transporter
FGSG_02682	conserved hypothetical protein	29.566	11.5379	1.35756	0.00510937	63472.1	secreted contain Fumarate reductase/succinate dehydrogenase flavoprotein domain
FGSG_03048	related to dTDP-glucose 4,6-dehydratase	15.7994	4.57517	1.78797	0.00510937	36578	related to dTDP-glucose 4,6-dehydratase
FGSG_03153	hypothetical protein	39.4683	18.4407	1.0978	0.00510937
FGSG_03201	conserved hypothetical protein	32.6544	16.0685	1.02304	0.00925472	71850.6
FGSG_03202	probable calcium P-type ATPase NCA-3 (Ca2+-transporting ATPase)	29.649	11.2989	1.3918	0.00510937	116067	probable calcium P-type ATPase NCA-3 (Ca2+-transporting ATPase)
FGSG_03410	related to beta-glucosidase	7.31296	2.44788	1.57892	0.00510937	92590.1	related to beta-glucosidase
FGSG_03411	conserved hypothetical protein	18.0988	6.53922	1.4687	0.00510937	30338.1
FGSG_03520	conserved hypothetical protein	77.5363	38.1177	1.02441	0.00510937	25118.3
FGSG_03744	related to major facilitator MirA	260.618	116.714	1.15896	0.0282981	64990.2	related to major facilitator MirA
FGSG_03745	related to aerobactin siderophore biosynthesis protein iucB	83.6761	23.5525	1.82894	0.00510937	49410.1	related to aerobactin siderophore biosynthesis protein iucB
FGSG_03746	related to enoyl-CoA hydratase	12.411	3.97928	1.64104	0.00510937		related to enoyl-CoA hydratase
FGSG_03747	related to AM-toxin synthetase (AMT)	5.06096	2.37565	1.09109	0.02616	228312	NPS6 related to AM-toxin synthetase (AMT), extracellular siderophore
FGSG_03869	related to glucose/galactose transporter	13.9792	4.43743	1.65548	0.00510937	48488.4	related to glucose/galactose transporter
FGSG_03884	related to cornifin B	31.9392	10.1625	1.65208	0.00510937	49727.9	related to cornifin B secreted carbohydrate binding, It is cross-linked to membrane proteins by transglutaminase which leads to formation of an insoluble envelope. It is expressed during differentiation in squamous tissues such as epidermis, esophagus, tongue or trachea.
FGSG_04159	related to integral membrane protein	10.3085	4.68469	1.13781	0.0218	42515.4
FGSG_04333	related to long-chain-fatty-acid-CoA ligase	2.38259	0.504493	2.23962	0.00510937	63606.9	related to long-chain-fatty-acid-CoA ligase
FGSG_04335	conserved hypothetical protein	6.57036	2.96598	1.14746	0.03815	57511	domain FAD-dependent pyridine nucleotide-disulphide oxidoreductase
FGSG_04471	conserved hypothetical protein	24.4492	11.0651	1.14377	0.00510937	23413.6
FGSG_04518	conserved hypothetical protein	21.3824	5.468	1.96734	0.00510937	61649.6	prefoldin chaperone like domain
FGSG_04796	conserved hypothetical protein	3.81396	1.29215	1.56152	0.0159512	42856.1
FGSG_04797	conserved hypothetical protein	113.523	46.8587	1.27659	0.00510937	18551
FGSG_04933	conserved hypothetical protein	207.655	83.7459	1.31009	0.00925472	16231	secreted possible AMP
FGSG_05005	conserved hypothetical protein	2.796	1.0419	1.42414	0.0247014	49894.2
FGSG_05035	probable Snz-type pyridoxine vitamin B6 biosynthetic protein SNZ1	93.4149	42.4655	1.13736	0.00510937	32766.7
FGSG_05322	probable fatty-acyl-CoA synthase, beta subunit	175.185	83.5733	1.06777	0.0452769	233392	probable fatty-acyl-CoA synthase, beta subunit
FGSG_05323	related to guanine deaminase	189.814	86.8228	1.12844	0.00510937	53291.5	related to guanine deaminase, makes antiinflammatory xanthine
FGSG_05546	probable ornithine aminotransferase	86.6192	36.4463	1.24891	0.00510937	47724.8
FGSG_05574	probable GAP1 - General amino acid permease	1093.78	471.17	1.215	0.00510937	57920.4
FGSG_05681	conserved hypothetical protein	93.2405	35.6122	1.38858	0.00510937	12717.3
FGSG_05801	conserved hypothetical protein	6.93509	2.93414	1.24098	0.0302778	53364.9	Major facilitator superfamily MFS-1
FGSG_05848	probable SIT1 - Transporter of the bacterial siderophore ferrioxamine B	45.3146	21.1393	1.10004	0.019311	63754.8	probable SIT1 - Transporter of the bacterial siderophore ferrioxamine B
FGSG_06084	related to enoyl-CoA hydratase precursor, mitochondrial	12.0709	5.44216	1.14928	0.019311	34197.2
FGSG_06145	conserved hypothetical protein	12.7288	2.39164	2.41203	0.00510937	55719.6	contains Haem oxygenase-like domain
FGSG_06229	hypothetical protein	54.5188	20.0022	1.44659	0.00510937		related to sporozoite surface protein 2 precurso
FGSG_06479	conserved hypothetical protein	54.5046	19.2144	1.50419	0.00510937	77773.6
FGSG_06480	related to aliphatic nitrilase	127.871	37.8854	1.75497	0.00510937	35860.7	related to aliphatic nitrilase, detoxification by degradation
FGSG_06752	probable UGA2 - succinate semialdehyde dehydrogenase	262.573	128.728	1.02839	0.0159512	52803.5	probable UGA2 - succinate semialdehyde dehydrogenase
FGSG_06821	related to microtubule-interacting protein	5.9598	2.81345	1.08292	0.0323084	50612.7	contains WD40/YVTN repeat-like-containing domain (similarities to ribosome biogenesis protein)
FGSG_07039	conserved hypothetical protein	159.04	46.5218	1.77341	0.00510937	40266	contains Transcription factor S-II (TFIIS), central domain
FGSG_07174	probable glutamate dehydrogenase (NADP+)	354.239	145.924	1.2795	0.00510937	48950.4
FGSG_07583	conserved hypothetical protein	40.9579	8.9274	2.19783	0.00510937	27561.3
FGSG_07665	related to major facilitator MirA	23.6082	2.18462	3.43384	0.00510937	64170.8	related to major facilitator MirA
FGSG_07882	related to gamma hydroxybutyrate dehydrogenase	7.53495	3.11204	1.27574	0.0282981
FGSG_07895	conserved hypothetical protein	99.6519	45.179	1.14125	0.0218	15715.4	no secretion signal otherwize possible AMP
FGSG_07953	probable aconitase	275.822	126.822	1.12094	0.00510937	85703.3	probable aconitase, iron needin involved in isocitrate synthesis
FGSG_08269	conserved hypothetical protein	6.09821	2.87555	1.08455	0.02616	52822
FGSG_08309	related to ABC1 transport protein	1.42112	0.214678	2.72678	0.00510937	164783	related to ABC1 transport protein
FGSG_08318	conserved hypothetical protein	3.52533	1.29566	1.44407	0.03815	47669.9	no known domains
FGSG_08456	probable vivid PAS protein VVD	149.493	45.7623	1.70785	0.00510937	21516.7	probable vivid PAS protein VVD, environmental sensor protein
FGSG_08509	probable methylcrotonyl-CoA carboxylase beta chain, mitochondrial precursor	12.4067	5.74117	1.1117	0.00510937	61735	probable methylcrotonyl-CoA carboxylase beta chain, mitochondrial precursor
FGSG_08510	probable isovaleryl-CoA dehydrogenase	15.3622	6.30059	1.28583	0.00510937	46137	probable isovaleryl-CoA dehydrogenase
FGSG_08700	probable DAL7 - malate synthase 2	80.3398	10.3179	2.96097	0.00510937	60986.6	probable DAL7 - malate synthase 2
FGSG_08851	probable 2-methylcitrate dehydratase	140.902	65.4536	1.10615	0.00510937	61049.1
FGSG_09240	related to pyruvate dehydrogenase (lipoamide) alpha chain precursor	11.4468	2.73881	2.06332	0.00510937	50626.5	related to pyruvate dehydrogenase (lipoamide) alpha chain precursor
FGSG_09304	conserved hypothetical protein	22.0603	9.21077	1.26006	0.00510937	38915.9
FGSG_09343	conserved hypothetical protein	2.87105	1.16774	1.29786	0.0438868	59125.4
FGSG_09896	probable isocitrate lyase (acu-3)	105.376	28.5186	1.88557	0.00510937	60827	probable isocitrate lyase (acu-3), part of glyoxylate cucle and essential for survival in host)
FGSG_10118	probable ketol-acid reductoisomerase (ilv-2)	47.2294	16.1564	1.54758	0.00510937	44908.9
FGSG_10198	related to aconitate hydratase precursor	14.2595	6.33744	1.16995	0.00510937	86951.2
FGSG_10220	conserved hypothetical protein	124.482	50.7413	1.29471	0.00510937	33964.5
FGSG_10347	probable IDP1 - isocitrate dehydrogenase (NADP+), mitochondrial	96.1214	44.8729	1.09901	0.00510938	51885.5	probable IDP1 - isocitrate dehydrogenase (NADP+), mitochondrial
FGSG_10540	conserved hypothetical protein	52.4588	19.7324	1.41062	0.00510937	65585.4
FGSG_10573	conserved hypothetical protein	13.4153	6.5826	1.02715	0.00510937	121528	contain Membrane attack complex component/perforin (MACPF) domain extra upregulated by LOS & PGN (G-) Not by flg alone.
FGSG_10636	probable IgE-dependent histamine-releasing factor	59.4372	25.6314	1.21346	0.00510937	16738.9	probable IgE-dependent histamine-releasing factor
FGSG_10687	conserved hypothetical protein	14.6216	6.26827	1.22196	0.02616	43467.8
FGSG_10936	related to GNT1 - N-acetylglucosaminyltransferase transferase capable of modification of N-linked glycans in the Golgi apparatus	1.84739	0.434929	2.08663	0.0159512		related to GNT1 - N-acetylglucosaminyltransferase transferase capable of modification of N-linked glycans in the Golgi apparatus
FGSG_10949	probable homoaconitase precursor	10.0763	4.52592	1.15469	0.0126853	83802.2
FGSG_11029	related to major facilitator MirA	30.3969	11.6461	1.38408	0.00510937	69576.7	related to major facilitator MirA
FGSG_11275	related to major facilitator MirA	31.1285	12.3584	1.33274	0.0159512	65049	related to major facilitator MirA
FGSG_11407	conserved hypothetical protein	367.126	171.556	1.09759	0.0452769	46104.9	contain domain Pyridine nucleotide-disulphide oxidoreductase
FGSG_11507	conserved hypothetical protein	15.1309	5.00216	1.59687	0.00510937		secreted containing WSC carbohydrate binding domain
FGSG_11618	conserved hypothetical protein	259.51	121.26	1.09769	0.00510937	42819.9	Clavaminate synthase-like B-lactam Antibiotic; Isopenicillin N Synthase; Chain
FGSG_11884	probable branched-chain alpha-keto acid dehydrogenase complex	14.3557	3.34687	2.10074	0.00510937	51190.9	probable branched-chain alpha-keto acid dehydrogenase complex
FGSG_12129	probable peroxisomal amine oxidase	11.7201	4.32142	1.4394	0.00510937	76978.7	probable peroxisomal amine oxidase
FGSG_12292	conserved hypothetical protein	36.0095	11.1297	1.69396	0.00510937	14756.8	domain Glutathione-dependent formaldehyde-activating, GFA
FGSG_12439	conserved hypothetical protein	103.925	38.8644	1.41903	0.00510937	72024.8
FGSG_12704	related to ABC transporter	45.1086	18.1479	1.31359	0.0126853	137651	related to ABC transporter
FGSG_12926	hypothetical protein	14.1791	5.28601	1.42352	0.00925472
FGSG_13295		10.7785	4.41368	1.28811	0.00510937

## Sheet: H4 LOS downreg
Broad	FGDB function	LOS	MQ	log2(fold_change)	q_value	MW	Annot
FGSG_02966	probable mfs-multidrug-resistance transporter	336.991	912.067	-1.43643	0.0149182
FGSG_03410	related to beta-glucosidase	6.21027	20.8224	-1.74541	0.0259105	92590.1	related to beta-glucosidase
FGSG_03460	related to peptide transporter	374.359	1074.84	-1.52163	0.0149182	88432.6	related to peptide transporter, related to OPT1 - High-affinity glutathione transporter
FGSG_04527	related to carboxypeptidase	87.469	200.615	-1.19759	0.0259105	51781	secreted, related to carboxypeptidase (lysosomal protective protein like), lysosomal enzyme upregulated in inflammation, processing of amp http://www.ncbi.nlm.nih.gov/pubmed/11212324 role in lysosome mediated secretion? http://www.pnas.org/content/101/26/9745.short
FGSG_05294	conserved hypothetical protein	3.16303	11.0477	-1.80436	0.0149182	54165.8
FGSG_07134	related to monocarboxylate transporter 4	27.241	64.7374	-1.24882	0.0351643	48451.7
FGSG_07678	related to acid phosphatase Pho610	86.2175	293.239	-1.76603	0.0149182	47808.6	related to acid phosphatase Pho610
FGSG_07679	related to proposed vacuolar iron transport protein	48.7276	142.909	-1.55229	0.0149182	29667.1	related to proposed vacuolar iron transport protein
FGSG_08343	probable PMA1 - H+-transporting P-type ATPase	62.4026	174.879	-1.48668	0.0149182	110849	probable PMA1 - H+-transporting P-type ATPase
FGSG_08347	choline permease	76.8615	209.499	-1.44661	0.0149182	57564.7	HNM1 choline permease
FGSG_08402	probable nitrite reductase	30.3461	78.7918	-1.37653	0.0259105	119518
FGSG_09335	related to multidrug resistance protein	91.1343	229.581	-1.33293	0.0149182	66146.8	related to multidrug resistance protein
FGSG_09805	related to bis(5`-nucleosyl)-tetraphosphatase (asymmetrical)	49.4599	111.983	-1.17895	0.0428087	20647.3
FGSG_09813	conserved hypothetical protein	53.9481	110.517	-1.03463	0.0428087	38412.7	contain Polynucleotidyl transferase, ribonuclease H fold domain
FGSG_10444	related to L-lactate dehydrogenase	19.2176	43.8695	-1.19079	0.0428087	33194.2
FGSG_10802	hypothetical protein	61.7035	154.052	-1.31999	0.0149182
FGSG_10803	conserved hypothetical protein	47.1684	128.956	-1.45098	0.0149182	21486.5
FGSG_12151	conserved hypothetical protein	4806.79	18424.8	-1.9385	0.0149182	4708.5	40aa possible AMP
FGSG_13185	related to laccase precursor	12.7889	32.8877	-1.36265	0.0351643	77525.1	related to laccase precursor

## Sheet: H4 LOS upreg
Broad	FGDB function	LOS	MQ	log2(fold_change)	q_value	MW	Annot
FGSG_00979	probable aldehyde dehydrogenase	686.753	164.695	2.05999	0.0351643	53430.2	probable aldehyde dehydrogenase
FGSG_01674	conserved hypothetical protein	18.4256	5.02151	1.87552	0.0351643	18308.9	159aa secretory protein
FGSG_01749	conserved hypothetical protein	7.00138	1.23195	2.5067	0.0149182	52168.6	secreted protein
FGSG_01770	conserved hypothetical protein	24.4405	3.6681	2.73617	0.0149182	29489.8	secreted protein with 1 TM
FGSG_01771	conserved hypothetical protein	93.5978	14.7893	2.66192	0.0149182	21364.8	HHPRED Sensor-transducer of the stress-activated PKC1-MPK1 kinase pathway involved in maintenance of cell wall integrity; involved in organization of the actin cytoskeleton; secretory pathway Wsc1p is required for the arrest of secretion response [Saccharomyces cerevisiae, can be involved in hypo-osmotic shock resistance
FGSG_01789	related to ferric reductase Fre2p	33.0461	9.22291	1.84119	0.0149182	80631.6	related to ferric reductase Fre2p
FGSG_03048	related to dTDP-glucose 4,6-dehydratase	17.7478	3.79983	2.22363	0.0149182	36578	related to dTDP-glucose 4,6-dehydratase
FGSG_03319	related to TOB3 (member of AAA-ATPase family)	15.5238	3.86897	2.00446	0.0149182	108291	related to TOB3 (member of AAA-ATPase family)
FGSG_03593	related to 6-hydroxy-D-nicotine oxidase	5.98306	0.812278	2.88084	0.0149182	64658	related to 6-hydroxy-D-nicotine oxidase
FGSG_03869	related to glucose/galactose transporter	17.3302	5.9231	1.54887	0.0428087	48488.4	related to glucose/galactose transporter
FGSG_03884	related to cornifin B	29.9988	5.82244	2.36521	0.0149182	49727.9	related to cornifin B secreted carbohydrate binding, It is cross-linked to membrane proteins by transglutaminase which leads to formation of an insoluble envelope. It is expressed during differentiation in squamous tissues such as epidermis, esophagus, tongue or trachea.
FGSG_04518	conserved hypothetical protein	15.3879	2.72012	2.50005	0.0149182	61649.6	prefoldin chaperone like domain
FGSG_05882	related to carboxylic acid transport protein JEN1	21.8762	5.41126	2.01533	0.0149182	56626
FGSG_06149	related to kinesin-related protein KLPA	19.9714	6.94977	1.5229	0.0149182	62333.3	related to kinesin-related protein KLPA, motor domain
FGSG_06479	conserved hypothetical protein	52.6707	15.7661	1.74017	0.0149182	77773.6
FGSG_07039	conserved hypothetical protein	121.586	34.0044	1.83819	0.0149182	40266	contains Transcription factor S-II (TFIIS), central domain
FGSG_07536	probable PRX1 - mitochondrial isoform of thioredoxin peroxidase	111.818	32.9015	1.76492	0.0149182	25320	probable PRX1 - mitochondrial isoform of thioredoxin peroxidase
FGSG_07558	conserved hypothetical protein	17.0611	1.58502	3.42814	0.0259105	16390.4	NCSP Cytolysin/lectin domain forms pores in target membranes (defence) possible AMP
FGSG_08014	related to myo-inositol transport protein ITR1	45.3172	3.47952	3.7031	0.0149182	68483.4	related to myo-inositol transport protein ITR1
FGSG_08456	probable vivid PAS protein VVD	76.8927	17.5253	2.1334	0.0149182	21516.7	probable vivid PAS protein VVD, environmental sensor protein
FGSG_08511	related to D-arabinitol 2-dehydrogenase	72.0755	12.5233	2.52489	0.0149182	37261.7	related to D-arabinitol 2-dehydrogenase
FGSG_08700	probable DAL7 - malate synthase 2	171.673	44.4686	1.9488	0.0149182	60986.6	probable DAL7 - malate synthase 2
FGSG_09304	conserved hypothetical protein	22.8265	7.15563	1.67356	0.0149182	38915.9
FGSG_11251	conserved hypothetical protein	29.1568	9.60341	1.60222	0.0259105	60784.2
FGSG_11326	probable glucan 1,4-alpha-glucosidase	48.5478	9.4358	2.36319	0.0149182	63383.2	secreted probable glucan 1,4-alpha-glucosidase
FGSG_11618	conserved hypothetical protein	172.603	72.7159	1.24711	0.0149182	42819.9	Clavaminate synthase-like B-lactam Antibiotic; Isopenicillin N Synthase; Chain
FGSG_11507	conserved hypothetical protein	13.5575	3.70622	1.87107	0.0149182		secreted containing WSC carbohydrate binding domain
