# Supplementary material for: Fungal Innate Immunity Induced by Bacterial Microbe-Associated Molecular Patterns (MAMPs)
Source: G3 (Bethesda). 2016 Mar 29;6(6):1585–95. doi: 10.1534/g3.116.027987 (PMC4889655; doi:10.1534/g3.116.027987)
Supplement: Supplemental Material [file supp_g3.116.027987_TableS2.xls]

## Sheet: H1 PGN downreg
Broad	FGDB function	PGN	MQ	log2(fold_change)	q_value	MW	Annot
FGSG_01450	related to inhibitor of calcineurin	11.0716	25.9291	-1.22771	0.00805333	28396.3
FGSG_02225	conserved hypothetical protein	7.7828	21.9436	-1.49544	0.00805333	12711.9
FGSG_03288	related to acid beta-fructofuranosidase precursor	0.980194	5.29846	-2.43443	0.00805333	64745.5	related to acid beta-fructofuranosidase precursor
FGSG_03674	conserved hypothetical protein	41.8244	116.956	-1.48355	0.00805333	24285.7
FGSG_04343	probable fructose-2,6-bisphosphate 2-phosphatase	21.6056	49.1174	-1.18483	0.0153397	50691.6
FGSG_04853	conserved hypothetical protein	7.74918	18.9679	-1.29144	0.00805333	51522.1
FGSG_06891	conserved hypothetical protein	21.7128	109.654	-2.33635	0.00805333	17129.9
FGSG_08205	related to ornithine aminotransferase	3.49546	8.26898	-1.24223	0.0276114
FGSG_08556	hypothetical protein	103.488	214.272	-1.04998	0.0381474
FGSG_09344	related to 3-isopropylmalate dehydrogenase	6.5401	15.6018	-1.25433	0.00805333	39731.1
FGSG_09820	related to cysteine dioxygenase type I	33.3951	84.6295	-1.34152	0.00805333	24347.4
FGSG_09937	conserved hypothetical protein	8.29897	19.9672	-1.26663	0.00805333	25184
FGSG_10364	hypothetical protein	2.95264	7.18276	-1.28253	0.0330959
FGSG_11150	probable maltose permease (MalP)	0.296418	3.5882	-3.59755	0.00805333	60529.4	probable maltose permease (MalP)

## Sheet: H1 PGN upreg
Broad	FGDB function	PGN	MQ	log2(fold_change)	q_value	MW	Annot
FGSG_00171	conserved hypothetical protein	8.00766	2.59383	1.6263	0.0276114	18336.3	161 AA, Alkaline hydrophobic peptide, no secretion signal not likely AMP
FGSG_00539	related to major facilitator MirA	77.7763	8.89756	3.12785	0.00805333	66264.8	related to major facilitator MirA
FGSG_00541	related to multidrug resistance protein	4.12371	0.854255	2.2712	0.00805333	145149	related to multidrug resistance protein
FGSG_01695	conserved hypothetical protein	71.7765	33.296	1.10816	0.00805333	13588
FGSG_01749	conserved hypothetical protein	4.7885	1.42807	1.74551	0.00805333	52168.6	secreted protein ???
FGSG_01766	related to D-alanine aminotransferase	3.08478	0.921671	1.74284	0.0330959	36862.6	related to D-alanine aminotransferase
FGSG_01770	conserved hypothetical protein	46.6297	9.39176	2.31178	0.00805333	29489.8	secreted protein with 1 TM
FGSG_01771	conserved hypothetical protein	227.038	32.4894	2.80489	0.00805333	21364.8	HHPRED Sensor-transducer of the stress-activated PKC1-MPK1 kinase pathway involved in maintenance of cell wall integrity; involved in organization of the actin cytoskeleton; secretory pathway Wsc1p is required for the arrest of secretion response [Saccharomyces cerevisiae, can be involved in hypo-osmotic shock resistance
FGSG_01789	related to ferric reductase Fre2p	155.731	22.4013	2.7974	0.00805333	80631.6	related to ferric reductase Fre2p
FGSG_01790	polyketide synthase	2.13113	0.17981	3.56707	0.00805333	270332	PKS11, Polyketide synthase
FGSG_02428	conserved hypothetical protein	15.2077	4.1306	1.88038	0.00805333	34643.3	Putative esterase
FGSG_02447	conserved hypothetical protein	4.93618	1.11862	2.14168	0.02265	31964.8	hydrolase containing domain hydrolysing O- and S-glycosyl compounds
FGSG_02589	probable ZRT2 - Zinc transporter II	44.1987	19.4889	1.18135	0.00805333	36492
FGSG_02901	related to sulfatase	5.31964	2.18307	1.28497	0.0153397	97142.7
FGSG_02961	hypothetical protein	16.309	5.68766	1.51976	0.0381474	19444	hhpred, contain tumor necrosis factor receptor superfamily, member 4 precursor like domain
FGSG_03048	related to dTDP-glucose 4,6-dehydratase	14.3196	5.73879	1.31917	0.0465735	36578	related to dTDP-glucose 4,6-dehydratase
FGSG_03369	related to alpha-glucoside transport protein	13.0269	5.65876	1.20294	0.0153397	59406.8	related to alpha-glucoside transport protein
FGSG_03410	related to beta-glucosidase	10.8625	3.95612	1.4572	0.00805333	92590.1	related to beta-glucosidase
FGSG_03411	conserved hypothetical protein	22.4268	9.16791	1.29056	0.00805333	30338.1
FGSG_03744	related to major facilitator MirA	344.572	129.618	1.41054	0.0465735	64990.2	related to major facilitator MirA
FGSG_03745	related to aerobactin siderophore biosynthesis protein iucB	122.505	23.0389	2.4107	0.00805333	49410.1	related to aerobactin siderophore biosynthesis protein iucB
FGSG_03746	related to enoyl-CoA hydratase	21.8047	3.83093	2.50887	0.00805333		related to enoyl-CoA hydratase
FGSG_03747	related to AM-toxin synthetase (AMT)	8.68921	1.6809	2.36999	0.00805333	228312	NPS6 related to AM-toxin synthetase (AMT), extracellular siderophore
FGSG_03778	related to neutral amino acid permease	3.12792	0.994267	1.6535	0.0276114	49986.6
FGSG_03802	conserved hypothetical protein	35.9706	11.9273	1.59256	0.00805333	23218.3
FGSG_03884	related to cornifin B	26.0753	7.60749	1.77719	0.00805333	49727.9	related to cornifin B secreted carbohydrate binding, It is cross-linked to membrane proteins by transglutaminase which leads to formation of an insoluble envelope. It is expressed during differentiation in squamous tissues such as epidermis, esophagus, tongue or trachea.
FGSG_04333	related to long-chain-fatty-acid-CoA ligase	6.22594	0.648031	3.26415	0.00805333	63606.9	related to long-chain-fatty-acid-CoA ligase
FGSG_04334	related to aerobactin siderophore biosynthesis protein iucB	1.83603	0.490382	1.90461	0.0494182	51224	related to aerobactin siderophore biosynthesis protein iucB
FGSG_04335	conserved hypothetical protein	10.7938	3.3059	1.70709	0.00805333	57511	domain FAD-dependent pyridine nucleotide-disulphide oxidoreductase
FGSG_04755	related to NADH oxidase	5.34322	1.31463	2.02306	0.00805333	44266.7
FGSG_04757	related to enoyl-CoA hydratase/isomerase	5.2063	1.28179	2.02209	0.00805333	33530.3
FGSG_04943	probable amino acid permease NAAP1	4.32476	1.62223	1.41464	0.0381474	63098.7
FGSG_05160	related to high-affinity iron permease	1068.04	344.21	1.63361	0.0494182	39012.5	related to high-affinity iron permease FTR1
FGSG_05166	conserved hypothetical protein	7.90856	3.1189	1.34238	0.00805333	75187.1
FGSG_05371	related to L-ornithine N5-hydroxylase	26.6662	11.9766	1.1548	0.04228	59299.6
FGSG_05374	related to cellobiose dehydrogenase	127.272	63.1036	1.01212	0.0276114	60072.5	related to cellobiose dehydrogenase
FGSG_05471	related to aspartic proteinase OPSB	5.32766	2.30662	1.20772	0.04228	49967.6
FGSG_05681	conserved hypothetical protein	168.98	61.074	1.46822	0.00805333	12717.3
FGSG_05801	conserved hypothetical protein	10.3872	3.46114	1.58549	0.00805333	53364.9	Major facilitator superfamily MFS-1
FGSG_06145	conserved hypothetical protein	10.9166	4.35907	1.32442	0.00805333	55719.6	contains Haem oxygenase-like domain
FGSG_06229	hypothetical protein	52.0536	16.363	1.66956	0.00805333		related to sporozoite surface protein 2 precurso
FGSG_06479	conserved hypothetical protein	53.6277	16.1679	1.72985	0.00805333	77773.6
FGSG_06598	related to alcohol dehydrogenase I - ADH1	25.607	3.20511	2.99809	0.00805333	37444.9	related to alcohol dehydrogenase I - ADH1
FGSG_07039	conserved hypothetical protein	126.869	42.4715	1.57877	0.00805333	40266	contains Transcription factor S-II (TFIIS), central domain
FGSG_07536	probable PRX1 - mitochondrial isoform of thioredoxin peroxidase	129.066	56.7739	1.18481	0.00805333	25320	probable PRX1 - mitochondrial isoform of thioredoxin peroxidase
FGSG_07665	related to major facilitator MirA	26.1762	3.20045	3.03191	0.00805333	64170.8	related to major facilitator MirA
FGSG_07775	probable aspartic proteinase precursor	8.74778	3.29862	1.40705	0.00805333	42492.3	secretory, probable aspartic proteinase precursor
FGSG_07895	conserved hypothetical protein	226.049	110.864	1.02784	0.00805333	15715.4	no secretion signal otherwize possible AMP
FGSG_08343	probable PMA1 - H+-transporting P-type ATPase	95.9767	46.221	1.05414	0.04228	110849	probable PMA1 - H+-transporting P-type ATPase
FGSG_08377	related to cytochrome P450 94A1	23.3816	10.5608	1.14665	0.00805333	56131.7
FGSG_08601	probable PCK1 - phosphoenolpyruvate carboxykinase	254.067	103.871	1.29041	0.0276114	61598.8
FGSG_08823	related to multidrug resistance protein	4.14948	0.318485	3.70363	0.00805333	138644	related to multidrug resistance protein
FGSG_08979	related to NonF protein, involved in nonactin biosynthesis	61.5864	24.6272	1.32236	0.00805333	24352.7
FGSG_09881	conserved hypothetical protein	32.6162	15.5961	1.0644	0.04228	46244.9	contains HAD-superfamily hydrolase, subfamily IIA, CECR5 region, glyoxylate pathway ? http://biograph.be/concept/graph/IPR006353/C1512238
FGSG_10220	conserved hypothetical protein	316.098	81.3068	1.95892	0.00805333	33964.5
FGSG_10920	probable endo-polygalacturonase 6	23.7064	9.87686	1.26316	0.00805333	37968.9
FGSG_11026	non-ribosomal peptide synthetase	0.908389	0.0888453	3.35394	0.00805333	517471	NPS1 non-ribosomal peptide synthetase
FGSG_11029	related to major facilitator MirA	42.5944	10.0258	2.08695	0.00805333	69576.7	related to major facilitator MirA
FGSG_11272	probable ABC1 transport protein	209.275	49.4308	2.08191	0.00805333	163802	probable ABC1 transport protein
FGSG_11275	related to major facilitator MirA	69.1483	10.0463	2.78303	0.00805333	65049	related to major facilitator MirA
FGSG_11298	related to monooxygenase	14.841	5.75949	1.36557	0.00805333	54410.6
FGSG_11301	conserved hypothetical protein	54.3902	26.6569	1.02884	0.0494182	52314.6
FGSG_11407	conserved hypothetical protein	359.231	96.3345	1.89879	0.0330959	46104.9	contain domain Pyridine nucleotide-disulphide oxidoreductase
FGSG_11507	conserved hypothetical protein	13.9873	4.92304	1.5065	0.00805333		secreted containing WSC carbohydrate binding domain
FGSG_11850	conserved hypothetical protein	4.07151	1.61299	1.33582	0.0494182	51245.9
FGSG_11990	hypothetical protein	113.379	50.3283	1.17172	0.0276114
FGSG_12129	probable peroxisomal amine oxidase	48.9533	11.6939	2.06565	0.00805333	76978.7	probable peroxisomal amine oxidase
FGSG_12292	conserved hypothetical protein	86.6096	22.1893	1.96466	0.00805333	14756.8	domain Glutathione-dependent formaldehyde-activating, GFA
FGSG_12439	conserved hypothetical protein	94.2135	29.6637	1.66723	0.00805333	72024.8
FGSG_12704	related to ABC transporter	76.3294	21.7021	1.8144	0.00805333	137651	related to ABC transporter
FGSG_13286	hypothetical protein	26.8341	10.0174	1.42156	0.00805333
FGSG_13392	conserved hypothetical protein	322.804	145.745	1.14721	0.00805333	3648.4

## Sheet: H2 PGN downreg
Broad	FGDB function	PGN	MQ	log2(fold_change)	q_value	MW	Annot
FGSG_00083	related to allantoate permease	0.974226	2.50688	-1.36356	0.0310787	58334.4	related to allantoate permease
FGSG_00212	hypothetical protein	5.78341	12.1468	-1.07058	0.0192658
FGSG_01496	probable choline-sulfatase	8.76965	17.6537	-1.00938	0.00276648	63319.5
FGSG_01631	conserved hypothetical protein	33.6877	72.0744	-1.09726	0.00276648	39370.2
FGSG_01751	conserved hypothetical protein	2.3654	4.89529	-1.04931	0.0444948	63993.6
FGSG_01752	conserved hypothetical protein	5.03903	27.8214	-2.46498	0.00276648	27470.5
FGSG_01824	hypothetical protein	21.3477	51.5241	-1.27116	0.00276648
FGSG_02120	hypothetical protein	9.97474	24.9874	-1.32485	0.00489347	19965.3
FGSG_02201	conserved hypothetical protein	3.62806	8.1212	-1.16249	0.0290003	32309.9	4TM domains
FGSG_03065	related to phytoene dehydrogenase AL-1 (carotenoid biosynthesis protein al-1)	44.415	118.262	-1.41286	0.00276648		Related to phytoene dehydrogenase AL-1 (carotenoid biosynthesis protein al-1)
FGSG_03067	conserved hypothetical protein	2.50699	6.0639	-1.27429	0.00276648	78746.6
FGSG_03162	related to formate transport protein	6.17748	18.5943	-1.58977	0.00276648	35577.2
FGSG_03288	related to acid beta-fructofuranosidase precursor	1.84958	12.3184	-2.73555	0.00276648	64745.5	related to acid beta-fructofuranosidase precursor
FGSG_03431	conserved hypothetical protein	66.3067	137.35	-1.05063	0.00276648	45228.2
FGSG_03925	conserved hypothetical protein	2.63747	6.64668	-1.33348	0.0149815	35439.2
FGSG_04000	conserved hypothetical protein	46.4229	119.215	-1.36066	0.00276648	10168.2
FGSG_04051	related to PHO36 - regulatory role in lipid and phosphate metabolism	51.0185	102.163	-1.00178	0.00692275	29422
FGSG_04092	probable cytochrome P450 51 (eburicol 14 alpha-demethylase)	2.03864	4.58005	-1.16776	0.0404662	57534.4
FGSG_04494	conserved hypothetical protein	2.27127	5.56636	-1.29324	0.0120719	52188.3
FGSG_04512	related to PMR1 - Ca++-transporting P-type ATPase located in Golgi	8.18819	16.696	-1.02788	0.0330345	122214
FGSG_04593	related to para-hydroxybenzoate polyprenyltransferase precursor	13.2619	34.0268	-1.35938	0.00276648	37185.7
FGSG_04731	related to integral membrane protein	1.75482	4.90037	-1.48157	0.00489347	44066.4
FGSG_04874	conserved hypothetical protein	30.6155	67.5037	-1.1407	0.00276648	29852.1
FGSG_04903	related to cytochrome-b5 reductase, mitochondrial	1931.41	3901.15	-1.01425	0.0393318		probable amino acid permease NAAP1
FGSG_04904	hypothetical protein	16.0627	34.4137	-1.09927	0.00276648
FGSG_05342	conserved hypothetical protein	25.5543	62.0167	-1.27909	0.00276648	37968.5
FGSG_05695	related to CTT1 - Catalase T, cytosolic	6.41019	14.8304	-1.21012	0.00276648
FGSG_05740	probable delta(24)-sterol c-methyltransferase (ERG6)	0.780674	2.36392	-1.59839	0.026701		probable DELTA(24)-STEROL C-METHYLTRANSFERASE (ERG6)
FGSG_08015	conserved hypothetical protein	2.08863	9.1177	-2.12611	0.00276648	13763
FGSG_08205	related to ornithine aminotransferase	6.75138	17.2351	-1.3521	0.00276648
FGSG_08209	non-ribosomal peptide synthetase	1.37102	3.03451	-1.14621	0.00489347	488397
FGSG_08415	conserved hypothetical protein	18.3517	52.5318	-1.51728	0.00276648	68786.9	domain Glycosyl hydrolase family 32, C-terminal
FGSG_09820	related to cysteine dioxygenase type I	22.3972	66.1393	-1.56219	0.00276648	24347.4
FGSG_10191	conserved hypothetical protein	12.6967	32.2102	-1.34306	0.00276648	25208.1
FGSG_10364	hypothetical protein	2.51261	6.2971	-1.3255	0.008656
FGSG_10444	related to L-lactate dehydrogenase	25.3648	56.2046	-1.14786	0.00276648	33194.2
FGSG_10618	hypothetical protein	23.5673	73.2426	-1.6359	0.00276648	12994
FGSG_10802	hypothetical protein	217.666	440.066	-1.0156	0.0120719
FGSG_10929	related to sorbitol transporter	6.82259	18.8232	-1.46412	0.00276648
FGSG_11104	conserved hypothetical protein	0.914619	2.58593	-1.49944	0.0444948	37200.5
FGSG_11110	conserved hypothetical protein	2.08624	8.03679	-1.94571	0.00276648	49088.7
FGSG_11111	related to HNM1 - Choline permease	15.3404	35.7347	-1.21999	0.00276648	58489
FGSG_11122	related to nicotinamide mononucleotide permease	1.63306	4.20985	-1.36619	0.0135789	55765.9
FGSG_11150	probable maltose permease (MalP)	0.385708	4.70817	-3.60959	0.00276648	60529.4	probable maltose permease (MalP)
FGSG_11858	conserved hypothetical protein	117.231	245.312	-1.06526	0.0120719	8335.4	71 aa possible AMP, NCSP
FGSG_12378	conserved hypothetical protein	2.92863	5.92516	-1.01663	0.0104038	87368.3
FGSG_13347	related to ferric reductase	116.021	267.388	-1.20454	0.00276648	69727
FGSG_13450	related to isoamyl alcohol oxidase	0.782835	1.98278	-1.34075	0.0300556	63538.3

## Sheet: H2 PGN upreg
Broad	FGDB function	PGN	MQ	log2(fold_change)	q_value	MW	Annot
FGSG_00171	conserved hypothetical protein	2.86264	0.475963	2.58842	0.0385119	18336.3	161 AA, Alkaline hydrophobic peptide, no secretion signal not likely AMP
FGSG_00175	probable methylcitrate synthase	74.0849	28.818	1.36221	0.00276648	43621.7	probable methylcitrate synthase
FGSG_00176	probable isocitrate lyase	24.5945	10.3503	1.24866	0.00276648	66452.5
FGSG_00289	hypothetical protein	3.21333	1.52014	1.07986	0.0484416
FGSG_00292	related to excision repair protein RAD4	4.57687	2.14796	1.09139	0.0149815	86812.7
FGSG_00330	probable acetyl-CoA synthetase	59.2339	23.0004	1.36476	0.00276648	79764.7	probable acetyl-CoA synthetase
FGSG_00539	related to major facilitator MirA	93.2648	7.30868	3.67365	0.00276648	66264.8	related to major facilitator MirA
FGSG_00541	related to multidrug resistance protein	4.50788	0.976316	2.20703	0.00276648	145149	related to multidrug resistance protein
FGSG_00742	related to S-adenosylmethionine:diacylglycerol 3-amino-3-carboxypropyl transferase	1.77191	0.689969	1.36071	0.0280006	93927.7	related to S-adenosylmethionine:diacylglycerol 3-amino-3-carboxypropyl transferase, isoprenoid metabol
FGSG_00966	conserved hypothetical protein	12.9823	5.27819	1.29843	0.00489347	52044.4
FGSG_00979	probable aldehyde dehydrogenase	269.646	125.312	1.10554	0.00276648	53430.2	probable aldehyde dehydrogenase
FGSG_01059	probable FPR3 - prolyl cis-trans isomerase	20.0756	9.36328	1.10036	0.00692275	53344.8
FGSG_01141	probable delta-1-pyrroline-5-carboxylate dehydrogenase	21.5805	10.4862	1.04124	0.00276648	62917.4
FGSG_01162	conserved hypothetical protein	113.249	45.1769	1.32584	0.00276648	65537.3	Cation efflux protein
FGSG_01175	probable RNA binding protein Rpf2 involved in ribosome biogenesis	5.26199	2.17211	1.27651	0.0318804	36495.1
FGSG_01298	related to transcriptional repressor	53.6316	20.1603	1.41157	0.00276648	32630.2
FGSG_01342	probable alternative oxidase precursor, mitochondrial	72.8516	23.2239	1.64935	0.00276648	40619.9
FGSG_01386	related to GTP-binding protein	27.4532	12.6819	1.1142	0.00276648	68490.5
FGSG_01461	conserved hypothetical protein	21.8244	9.37738	1.21868	0.00276648	48472.9
FGSG_01592	related to SDA1 protein, required for normal organization of the actin cytoskeleton	3.80469	1.79723	1.08201	0.0203582	84182.1
FGSG_01695	conserved hypothetical protein	25.8278	11.7922	1.13109	0.00692275	13588
FGSG_01733	hypothetical protein	6.21309	1.09415	2.5055	0.00276648		related to D-amino acid hydantoin hydrolase (hydantoinase)
FGSG_01749	conserved hypothetical protein	5.96056	1.36671	2.12475	0.00276648	52168.6	secreted protein ???
FGSG_01770	conserved hypothetical protein	58.1121	7.32092	2.98874	0.00276648	29489.8	secreted protein with 1 TM
FGSG_01771	conserved hypothetical protein	283.834	24.0585	3.56043	0.00276648	21364.8	HHPRED Sensor-transducer of the stress-activated PKC1-MPK1 kinase pathway involved in maintenance of cell wall integrity; involved in organization of the actin cytoskeleton; secretory pathway Wsc1p is required for the arrest of secretion response [Saccharomyces cerevisiae, can be involved in hypo-osmotic shock resistance
FGSG_01789	related to ferric reductase Fre2p	213.006	13.0114	4.03305	0.00276648	80631.6	related to ferric reductase Fre2p
FGSG_01790	polyketide synthase	2.7438	0.127331	4.42952	0.00276648	270332	PKS11, Polyketide synthase
FGSG_01867	related to methionine synthase reductase	136.734	58.1188	1.2343	0.00489347	68848.1	related to methionine synthase reductase
FGSG_01868	related to cytochrome P450 monooxygenase (lovA)	4.19711	1.2223	1.77979	0.00276648	56591.4	related to cytochrome P450 monooxygenase (lovA)
FGSG_01870	probable fibrillarin (NOP1)	53.4749	25.7173	1.05612	0.00276648	33812.4
FGSG_01969	related to phospholipase A2, cytosolic	15.0063	5.72713	1.38969	0.00276648	92753.6	related to phospholipase A2, cytosolic
FGSG_02001	related to phosphatidylserine decarboxylase 2	70.2674	22.8067	1.6234	0.00276648	50344.5	related to phosphatidylserine decarboxylase 2
FGSG_02262	conserved hypothetical protein	63.351	30.5836	1.05061	0.00276648	36432.5	contain Concanavalin A-like lectin/glucanase domain, interacts with many other proteins
FGSG_02271	probable peroxisomal amine oxidase (copper-containing)	24.4481	8.60158	1.50705	0.00276648		probable peroxisomal amine oxidase (copper-containing)
FGSG_02428	conserved hypothetical protein	17.7515	4.65856	1.92998	0.00276648	34643.3	Putative esterase
FGSG_02444	conserved hypothetical protein	72.2146	17.0272	2.08445	0.00276648	26914.5
FGSG_02447	conserved hypothetical protein	5.18636	1.77975	1.54305	0.00692275	31964.8	hydrolase containing domain hydrolysing O- and S-glycosyl compounds
FGSG_02452	conserved hypothetical protein	10.8187	4.85561	1.15581	0.00489347	44548.9
FGSG_02488	related to dis1-suppressing protein kinase dsk1	13.2078	3.8415	1.78165	0.00276648	47920.2	related to dis1-suppressing protein kinase dsk1
FGSG_02589	probable ZRT2 - Zinc transporter II	42.8602	20.629	1.05497	0.0120719	36492
FGSG_02641	probable RCO3 - probable glucose transporter	113.421	26.9333	2.07422	0.00276648	59103.3	probable RCO3 - probable glucose transporter
FGSG_02654	conserved hypothetical protein	4.20856	2.04747	1.03948	0.0318804	78188.2
FGSG_02682	conserved hypothetical protein	30.9089	11.3275	1.44819	0.00276648	63472.1	secreted contain Fumarate reductase/succinate dehydrogenase flavoprotein domain
FGSG_02744	related to the plant PR-1 class of pathogen related proteins	103.916	43.2261	1.26544	0.00276648	22632.5	secretory related to the plant PR-1 class of pathogen related proteins, cystein rich secretory protein
FGSG_02851	probable fumarylacetoacetate hydrolase	14.3582	6.46266	1.15167	0.0135789	46294.5
FGSG_02863	conserved hypothetical protein	13.9341	6.02285	1.2101	0.00276648	43176.4
FGSG_02925	conserved hypothetical protein	3.35683	1.17899	1.50955	0.00276648	92020.8
FGSG_03028	conserved hypothetical protein	699.531	268.324	1.38241	0.00276648	11879.9	106aa, NCSP non-amp
FGSG_03047	conserved hypothetical protein	1.25281	0.270535	2.21128	0.0393318	62597.4	Secreted, HHPRED, PROCOLLAGEN-LYSINE,2-OXOGLUTARATE 5-DIOXYGENASE/GLYCOSYLTRANSFERASE 25 FAMILY MEMBER, hydroxylation of lysyl residues in collagen-like peptides, Making up fungal fimbriae ?? http://www.ncbi.nlm.nih.gov/pmc/articles/PMC452173/http://www.ncbi.nlm.nih.gov/pmc/articles/PMC452173/
FGSG_03048	related to dTDP-glucose 4,6-dehydratase	15.5282	4.49023	1.79003	0.00276648	36578	related to dTDP-glucose 4,6-dehydratase
FGSG_03072	related to tripeptidyl-peptidase I	1.86172	0.529103	1.81501	0.0104038	64742.7
FGSG_03110	conserved hypothetical protein	5.02696	2.20922	1.18615	0.0378856	38976.8	secreted
FGSG_03120	related to diacylglycerol pyrophosphate phosphatase DPP1	93.4827	18.6655	2.32433	0.00276648	43356
FGSG_03149	conserved hypothetical protein	11.4341	1.59927	2.83786	0.00276648	20364.3	contains GCN5-related N-acetyltransferase domain
FGSG_03153	hypothetical protein	43.238	18.1076	1.25571	0.00276648
FGSG_03158	conserved hypothetical protein	26.0322	9.22008	1.49745	0.00276648	57562.3	hmmer alpha/beta-Hydrolases
FGSG_03172	related to PHO89 - Na+/phosphate co-transporter	1.89036	0.66383	1.50978	0.0393318	65525
FGSG_03180	probable TSA1 - thiol-specific antioxidant	326.778	154.297	1.0826	0.00276648	22760.9	probable TSA1 - thiol-specific antioxidant
FGSG_03181	related to glutamic acid decarboxylase	11.8323	5.12999	1.20571	0.00489347	53012.5
FGSG_03201	conserved hypothetical protein	35.0888	15.7756	1.15332	0.00276648	71850.6
FGSG_03202	probable calcium P-type ATPase NCA-3 (Ca2+-transporting ATPase)	56.1691	11.0944	2.33995	0.00276648	116067	probable calcium P-type ATPase NCA-3 (Ca2+-transporting ATPase)
FGSG_03247	probable GUT1 - glycerol kinase	158.939	78.4738	1.01819	0.0454104	56310.8
FGSG_03330	related to Staphylococcus multidrug resistance protein	2.95692	1.22539	1.27085	0.0353852	49952.2	related to Staphylococcus multidrug resistance protein
FGSG_03402	related to PHO11 - secreted acid phosphatase	2.20699	0.402598	2.45467	0.008656	51294.2
FGSG_03410	related to beta-glucosidase	12.8069	2.40283	2.41412	0.00276648	92590.1	related to beta-glucosidase
FGSG_03411	conserved hypothetical protein	25.4655	6.41948	1.98802	0.00276648	30338.1
FGSG_03425	hypothetical protein	4.49177	1.57821	1.509	0.0120719
FGSG_03426	related to D-arabinitol 2-dehydrogenase	151.426	67.6061	1.16339	0.00276648	28977.9
FGSG_03440	hypothetical protein	65.7142	27.6827	1.24722	0.00276648
FGSG_03445	conserved hypothetical protein	58.8549	26.6106	1.14516	0.008656	15358.6	147AA secreted, possible AMP even no Cys
FGSG_03462	related to alpha-glucosidase b	8.26475	2.30522	1.84207	0.00276648	107967
FGSG_03520	conserved hypothetical protein	77.9267	37.4311	1.05788	0.0203582	25118.3
FGSG_03565	related to glutamine rich protein, nitrogen starvation-induced	361.926	130.438	1.47233	0.00276648	25222.2
FGSG_03591	probable endochitinase	5.1195	0.863107	2.56839	0.00276648	45165.6	probable endochitinase
FGSG_03593	related to 6-hydroxy-D-nicotine oxidase	3.34659	1.41216	1.24479	0.026701	64658	related to 6-hydroxy-D-nicotine oxidase
FGSG_03725	probable mfs-multidrug-resistance transporter	3.89021	1.45874	1.41512	0.00276648	65858.4
FGSG_03744	related to major facilitator MirA	340.984	114.585	1.57329	0.00276648	64990.2	related to major facilitator MirA
FGSG_03745	related to aerobactin siderophore biosynthesis protein iucB	131.358	23.1227	2.50612	0.00276648	49410.1	related to aerobactin siderophore biosynthesis protein iucB
FGSG_03746	related to enoyl-CoA hydratase	22.0767	3.90725	2.4983	0.00276648		related to enoyl-CoA hydratase
FGSG_03747	related to AM-toxin synthetase (AMT)	10.015	2.33252	2.10221	0.00276648	228312	NPS6 related to AM-toxin synthetase (AMT), extracellular siderophore
FGSG_03778	related to neutral amino acid permease	2.39709	0.884867	1.43775	0.0290003	49986.6
FGSG_03846	related to lipase 1	6.66323	2.58315	1.36709	0.0104038	47679.9
FGSG_03869	related to glucose/galactose transporter	13.3978	4.35622	1.62085	0.00276648	48488.4	related to glucose/galactose transporter
FGSG_03884	related to cornifin B	27.1944	9.9731	1.44719	0.00276648	49727.9	related to cornifin B secreted carbohydrate binding, It is cross-linked to membrane proteins by transglutaminase which leads to formation of an insoluble envelope. It is expressed during differentiation in squamous tissues such as epidermis, esophagus, tongue or trachea.
FGSG_03946	related to thioredoxin	154.279	71.6463	1.10658	0.00276648	12327.2	related to thioredoxin
FGSG_04181	probable translation elongation factor eEF-3	222.741	109.189	1.02854	0.0104038	117043
FGSG_04182	probable carnitine transporter	371.624	185.15	1.00515	0.0135789	62388.6	probable carnitine transporter, necessary aa for fatty acid metabolism
FGSG_04183	hypothetical protein	4.12395	1.56118	1.40139	0.00276648
FGSG_04291	probable DNA-directed RNA polymerase I	11.5413	5.04635	1.19349	0.00276648	188082
FGSG_04333	related to long-chain-fatty-acid-CoA ligase	8.43975	0.495222	4.09105	0.00276648	63606.9	related to long-chain-fatty-acid-CoA ligase
FGSG_04334	related to aerobactin siderophore biosynthesis protein iucB	2.55908	0.316212	3.01666	0.00276648	51224	related to aerobactin siderophore biosynthesis protein iucB
FGSG_04335	conserved hypothetical protein	14.1008	2.91246	2.27547	0.00276648	57511	domain FAD-dependent pyridine nucleotide-disulphide oxidoreductase
FGSG_04403	conserved hypothetical protein	7.78982	3.54525	1.1357	0.00276648	92134.2
FGSG_04417	conserved hypothetical protein	2.67441	0.902165	1.56775	0.0179007	41627
FGSG_04470	related to dna-dependent rna polymerase I subunit a43 (rpa43)	13.2901	6.54951	1.0209	0.008656	50110.9
FGSG_04518	conserved hypothetical protein	19.8553	5.36929	1.88672	0.00276648	61649.6	prefoldin chaperone like domain
FGSG_04566	hypothetical protein	9.07416	3.19735	1.50489	0.0473202
FGSG_04570	probable branched-chain amino acids aminotransferase	28.7388	11.1031	1.37203	0.00276648	44810.3
FGSG_04795	conserved hypothetical protein	101.734	46.0579	1.14329	0.008656	17063.5	NCSP 142AA, possible AMP, not even cystein
FGSG_04796	conserved hypothetical protein	5.56567	1.26857	2.13335	0.00276648	42856.1
FGSG_04797	conserved hypothetical protein	118.36	46.0043	1.36334	0.00276648	18551	?????
FGSG_04900	conserved hypothetical protein	6.78428	2.25389	1.58978	0.00276648	48705.2
FGSG_04912	conserved hypothetical protein	7.71521	1.85869	2.05342	0.00276648	24436.7
FGSG_04917	conserved hypothetical protein	149.197	70.5992	1.07949	0.00276648	15892.2
FGSG_04933	conserved hypothetical protein	336.635	82.219	2.03364	0.00276648	16231	secreted possible AMP
FGSG_04979	conserved hypothetical protein	32.8149	15.6546	1.06776	0.00276648	41501.6
FGSG_05005	conserved hypothetical protein	3.48431	1.02287	1.76825	0.00489347	49894.2
FGSG_05006	related to G protein-coupled receptor	7.64228	3.42894	1.15624	0.00276648	65274.1
FGSG_05035	probable Snz-type pyridoxine vitamin B6 biosynthetic protein SNZ1	97.0077	41.6962	1.21818	0.00276648	32766.7
FGSG_05108	probable dead-box protein precursor CYT-19	30.1448	10.6618	1.49946	0.00276648	73080.4
FGSG_05159	probable FET3 - cell surface ferroxidase, high affinity	1020.43	288.113	1.82448	0.0213841	68713	probable FET3 - cell surface ferroxidase, high affinity
FGSG_05160	related to high-affinity iron permease	1108.33	403.797	1.45669	0.0385119	39012.5	related to high-affinity iron permease FTR1
FGSG_05203	related to RNA-binding protein pumilio	6.66143	3.00443	1.14874	0.00692275	84585.6
FGSG_05229	related to bystin	10.8453	5.01865	1.1117	0.00276648	54291.5
FGSG_05323	related to guanine deaminase	210.308	85.2615	1.30254	0.00276648	53291.5	related to guanine deaminase, makes antiinflammatory xanthine
FGSG_05471	related to aspartic proteinase OPSB	5.83087	2.10251	1.4716	0.00489347	49967.6
FGSG_05550	related to DNA-directed RNA polymerase A (I) chain	12.3029	5.95096	1.0478	0.00489347	48706.4
FGSG_05554	probable UGA1 - 4-aminobutyrate aminotransferase (GABA transaminase)	119.789	50.7495	1.23903	0.00276648	55239.1
FGSG_05556	related to SAS10 protein, involved in silencing	6.91284	3.10484	1.15476	0.00276648	68710.2
FGSG_05574	probable GAP1 - General amino acid permease	1113.81	462.512	1.26794	0.00276648	57920.4
FGSG_05577	conserved hypothetical protein	2.37656	0.779771	1.60775	0.0120719	51813.1
FGSG_05686	related to Streptococcus M protein	4.13832	1.87997	1.13833	0.008656	77542.1
FGSG_05723	conserved hypothetical protein	1.99486	0.787234	1.34142	0.0490579	53465.1
FGSG_05801	conserved hypothetical protein	12.8708	2.88134	2.15928	0.00276648	53364.9	Major facilitator superfamily MFS-1
FGSG_05848	probable SIT1 - Transporter of the bacterial siderophore ferrioxamine B	71.6194	20.7552	1.78688	0.00276648	63754.8	probable SIT1 - Transporter of the bacterial siderophore ferrioxamine B
FGSG_05849	conserved hypothetical protein	4.41404	1.37745	1.6801	0.0149815	32307.8	contain diacylglycerol cholinephosphotransferase domain
FGSG_06084	related to enoyl-CoA hydratase precursor, mitochondrial	12.0735	5.34261	1.17623	0.0135789	34197.2
FGSG_06108	related to triose phosphate/3-phosphoglycerate/phosphate translocator	128.74	58.2867	1.14323	0.00276648	43410.2	related to triose phosphate/3-phosphoglycerate/phosphate translocator
FGSG_06113	conserved hypothetical protein	14.9316	6.36847	1.22935	0.00276648	33605.4
FGSG_06127	probable formate dehydrogenase	59.0108	28.376	1.05631	0.00692275	40095.7
FGSG_06135	hypothetical protein	24.8099	11.6043	1.09626	0.0404662	15628.2
FGSG_06145	conserved hypothetical protein	15.977	2.34805	2.76646	0.00276648	55719.6	contains Haem oxygenase-like domain
FGSG_06154	probable SSC1 - mitochondrial heat shock protein 70-related protein	125.488	53.928	1.21845	0.00276648	73071.7	probable SSC1 - mitochondrial heat shock protein 70-related protein
FGSG_06165	probable GTP-binding protein	22.929	10.6409	1.10756	0.00276648	75355.3
FGSG_06229	hypothetical protein	53.9064	19.6288	1.45749	0.00489347		related to sporozoite surface protein 2 precurso
FGSG_06243	probable nucleolar protein	6.7958	3.23596	1.07045	0.0164741	74757.1
FGSG_06324	conserved hypothetical protein	114.204	56.8506	1.00637	0.00276648	59570.7
FGSG_06479	conserved hypothetical protein	57.8859	18.8561	1.61818	0.00276648	77773.6
FGSG_06480	related to aliphatic nitrilase	97.3609	37.208	1.38773	0.00276648	35860.7	related to aliphatic nitrilase, detoxification by degradation
FGSG_06552	hypothetical protein	1.98029	0.413201	2.26079	0.026701
FGSG_06628	probable ATP-dependent RNA helicase	3.55123	1.73491	1.03346	0.0280006	88148.1
FGSG_06724	related to 60S ribosomal protein L24	15.4351	7.64028	1.01452	0.0104038	25924.3
FGSG_06752	probable UGA2 - succinate semialdehyde dehydrogenase	274.266	126.373	1.11789	0.00276648	52803.5	probable UGA2 - succinate semialdehyde dehydrogenase
FGSG_06802	related to a component of the yeast U3 snoRNP Rrp9p	11.7296	5.18397	1.17802	0.00276648	65411.1
FGSG_06821	related to microtubule-interacting protein	6.1414	2.76238	1.15266	0.0135789	50612.7	contains WD40/YVTN repeat-like-containing domain (similarities to ribosome biogenesis protein)
FGSG_07039	conserved hypothetical protein	218.233	45.6651	2.25671	0.00276648	40266	contains Transcription factor S-II (TFIIS), central domain
FGSG_07174	probable glutamate dehydrogenase (NADP+)	289.731	143.261	1.01607	0.00276648	48950.4
FGSG_07217	related to tRNA dihydrouridine synthase	5.59328	2.70329	1.04898	0.0256263	57390.5
FGSG_07277	related to AMP-binding protein	18.6112	7.46126	1.31868	0.00276648
FGSG_07457	related to rRNA processing protein EBP2	9.23122	4.20529	1.13432	0.00489347	46635.1
FGSG_07564	related to multidrug resistant protein	3.71507	1.53806	1.27228	0.008656	68972.1	related to multidrug resistant protein
FGSG_07583	conserved hypothetical protein	29.5263	8.764	1.75234	0.00276648	27561.3
FGSG_07665	related to major facilitator MirA	27.2257	2.14488	3.666	0.00276648	64170.8	related to major facilitator MirA
FGSG_07674	conserved hypothetical protein	65.5206	31.3653	1.06278	0.00276648	49084.1	Transcription factor, fungi
FGSG_07882	related to gamma hydroxybutyrate dehydrogenase	10.3871	3.05564	1.76525	0.00276648
FGSG_07895	conserved hypothetical protein	118.968	44.3742	1.42279	0.00276648	15715.4	no secretion signal otherwize possible AMP
FGSG_07953	probable aconitase	249.133	124.503	1.00073	0.00276648	85703.3	probable aconitase, iron needin involved in isocitrate synthesis
FGSG_08121	related to ferric reductase Fre2p	11.9282	3.63792	1.71319	0.00276648	99838.2	related to ferric reductase Fre2p
FGSG_08125	related to quinone oxidoreductase	13.2469	6.05967	1.12835	0.00489347	35757.9
FGSG_08309	related to ABC1 transport protein	1.0218	0.210714	2.27775	0.00276648	164783	related to ABC1 transport protein
FGSG_08311	conserved hypothetical protein	8.07734	3.67132	1.13758	0.0104038	39885
FGSG_08318	conserved hypothetical protein	3.37157	1.27167	1.40669	0.0300556	47669.9	no known domains
FGSG_08439	conserved hypothetical protein	7.44055	3.45267	1.1077	0.00276648	73342
FGSG_08456	probable vivid PAS protein VVD	221.892	44.9111	2.30472	0.00276648	21516.7	probable vivid PAS protein VVD, environmental sensor protein
FGSG_08509	probable methylcrotonyl-CoA carboxylase beta chain, mitochondrial precursor	16.2727	5.63636	1.52962	0.00276648	61735	probable methylcrotonyl-CoA carboxylase beta chain, mitochondrial precursor
FGSG_08510	probable isovaleryl-CoA dehydrogenase	20.5866	6.18623	1.73457	0.00276648	46137	probable isovaleryl-CoA dehydrogenase
FGSG_08622	probable 3-methyl-2-oxobutanoate dehydrogenase (lipoamide)E1 beta chain precursor	20.9466	10.1125	1.05057	0.00692275	44483.4	probable 3-methyl-2-oxobutanoate dehydrogenase (lipoamide)E1 beta chain precursor
FGSG_08659	conserved hypothetical protein	269.349	99.5223	1.43638	0.00276648	7750.4
FGSG_08700	probable DAL7 - malate synthase 2	174.578	10.1305	4.10709	0.00276648	60986.6	probable DAL7 - malate synthase 2
FGSG_08851	probable 2-methylcitrate dehydratase	143.15	64.2571	1.1556	0.00276648	61049.1
FGSG_08925	conserved hypothetical protein	29.2842	13.7566	1.08999	0.00276648	61972.3
FGSG_09155	probable phosphate transport protein MIR1	101.212	28.0882	1.84935	0.00276648	33290.5	mitochondrial, probable phosphate transport protein MIR1
FGSG_09208	hypothetical protein	4.39049	1.65503	1.40752	0.0385119
FGSG_09240	related to pyruvate dehydrogenase (lipoamide) alpha chain precursor	14.1192	2.68846	2.39281	0.00276648	50626.5	related to pyruvate dehydrogenase (lipoamide) alpha chain precursor
FGSG_09304	conserved hypothetical protein	18.765	9.04365	1.05306	0.0213841	38915.9
FGSG_09343	conserved hypothetical protein	3.49273	1.14644	1.6072	0.00489347	59125.4
FGSG_09354	probable neutral amino acid permease	2.78196	1.06951	1.37915	0.0318804	50641.8
FGSG_09371	related to positive activator of transcription	14.0271	5.92693	1.24287	0.00276648
FGSG_09740	related to ATP dependent RNA helicase	5.45292	2.32832	1.22774	0.00489347	81698.1
FGSG_09741	conserved hypothetical protein	30.2231	7.69749	1.97319	0.00276648	9133
FGSG_09795	related to GTP-binding protein Bms1p, required for distinct steps of 40S ribosome biogenesis	3.86894	1.56892	1.30216	0.00276648	130622
FGSG_09825	conserved hypothetical protein	531.962	206.874	1.36257	0.00276648	13408.7
FGSG_09896	probable isocitrate lyase (acu-3)	101.545	27.9975	1.85875	0.00276648	60827	probable isocitrate lyase (acu-3), part of glyoxylate cucle and essential for survival in host)
FGSG_10050	related to mismatched base pair and cruciform dna recognition protein	291.059	122.218	1.25186	0.00276648	18766.3
FGSG_10076	related to spt5p	3.18424	1.50294	1.08316	0.0404662	81980.3
FGSG_10103	hypothetical protein	9.38383	3.7928	1.30692	0.0135789
FGSG_10118	probable ketol-acid reductoisomerase (ilv-2)	37.1993	15.8606	1.22982	0.00276648	44908.9
FGSG_10220	conserved hypothetical protein	111.567	49.825	1.16297	0.00276648	33964.5
FGSG_10308	conserved hypothetical protein	112.746	54.2406	1.05563	0.00276648	49767.9
FGSG_10310	related to allantoate permease	9.2585	4.62178	1.00233	0.0213841	56877
FGSG_10347	probable IDP1 - isocitrate dehydrogenase (NADP+), mitochondrial	88.2599	44.0462	1.00274	0.00276648	51885.5	probable IDP1 - isocitrate dehydrogenase (NADP+), mitochondrial
FGSG_10529	probable MNN4 - regulates the mannosylphosphorylation	9.07042	3.74094	1.27777	0.00489347	55349.9
FGSG_10540	conserved hypothetical protein	81.4455	19.367	2.07224	0.00276648	65585.4
FGSG_10573	conserved hypothetical protein	13.532	6.46327	1.06604	0.00276648	121528	contain Membrane attack complex component/perforin (MACPF) domain extra upregulated by LOS & PGN (G-) Not by flg alone.
FGSG_10636	probable IgE-dependent histamine-releasing factor	54.9106	25.1654	1.12564	0.00276648	16738.9	probable IgE-dependent histamine-releasing factor
FGSG_10687	conserved hypothetical protein	14.5008	6.15087	1.23727	0.00489347	43467.8
FGSG_10893	related to several transaminases	139.471	59.7474	1.22302	0.00276648	48282.1	related to several transaminases
FGSG_10908	probable nucleolar protein NOP58	33.2555	16.6029	1.00216	0.00276648	65456.3
FGSG_10936	related to GNT1 - N-acetylglucosaminyltransferase transferase capable of modification of N-linked glycans in the Golgi apparatus	1.57325	0.426924	1.8817	0.0404662		related to GNT1 - N-acetylglucosaminyltransferase transferase capable of modification of N-linked glycans in the Golgi apparatus
FGSG_10940	probable SIK1 - involved in pre-rRNA processing	35.7439	17.4289	1.03622	0.00276648	56190.4
FGSG_11026	non-ribosomal peptide synthetase	0.986523	0.144475	2.77154	0.00276648	517471	NPS1 non-ribosomal peptide synthetase
FGSG_11027	conserved hypothetical protein	1.5345	0.179716	3.09398	0.0404662	48631.4	domain Siderophore biosynthesis protein, conserved domain
FGSG_11029	related to major facilitator MirA	41.4995	11.4358	1.85954	0.00276648	69576.7	related to major facilitator MirA
FGSG_11044	related to KES1 - involved in ergosterol biosynthesis	8.79111	2.0804	2.07919	0.00276648	43765.6	related to KES1 - involved in ergosterol biosynthesis, inhibits http://www.ihop-net.org/UniPub/iHOP/pm/15406292.html?nr=8&pmid=20729555
FGSG_11063	conserved hypothetical protein	42.8738	20.264	1.08118	0.00692275	15154.3
FGSG_11272	probable ABC1 transport protein	69.6083	12.1574	2.51742	0.00276648	163802	probable ABC1 transport protein
FGSG_11275	related to major facilitator MirA	100.333	12.1328	3.04781	0.00276648	65049	related to major facilitator MirA
FGSG_11326	probable glucan 1,4-alpha-glucosidase	11.5544	4.05495	1.51069	0.00276648	63383.2	secreted probable glucan 1,4-alpha-glucosidase
FGSG_11407	conserved hypothetical protein	492.116	168.442	1.54675	0.0192658	46104.9	contain domain Pyridine nucleotide-disulphide oxidoreductase
FGSG_11480	related to quinate transport protein	44.0132	13.4228	1.71325	0.00276648	59786.9
FGSG_11507	conserved hypothetical protein	14.4714	4.90874	1.55978	0.00276648		secreted containing WSC carbohydrate binding domain
FGSG_11568	related to monooxigenase	1.98739	0.690428	1.52531	0.0164741	68359.9	related to monooxigenase, isoprenoid metabolism
FGSG_11603	related to KM-PA-2 protein	5.0339	1.76541	1.51167	0.00276648	85861.4	WD40 related to KM-PA-2 protein
FGSG_11878	probable cutinase negative acting protein	62.5626	26.4264	1.24332	0.00276648	28597.2
FGSG_11884	probable branched-chain alpha-keto acid dehydrogenase complex	15.2503	3.28537	2.21471	0.00276648	51190.9	probable branched-chain alpha-keto acid dehydrogenase complex
FGSG_11927	hypothetical protein	58.935	28.476	1.04938	0.008656	11759.3
FGSG_11990	hypothetical protein	30.4176	14.3595	1.0829	0.008656
FGSG_12129	probable peroxisomal amine oxidase	11.8046	4.24237	1.4764	0.00276648	76978.7	probable peroxisomal amine oxidase
FGSG_12292	conserved hypothetical protein	31.6341	10.9286	1.53337	0.00276648	14756.8	domain Glutathione-dependent formaldehyde-activating, GFA
FGSG_12376	probable glycine-rich RNA-binding protein	12.0479	5.23582	1.2023	0.0330345	20120.7	probable glycine-rich RNA-binding protein
FGSG_12439	conserved hypothetical protein	104.067	38.1396	1.44815	0.00276648	72024.8
FGSG_12704	related to ABC transporter	57.995	17.8172	1.70266	0.00276648	137651	related to ABC transporter
FGSG_13295		10.2727	4.33237	1.24558	0.008656
FGSG_13392	conserved hypothetical protein	156.33	77.1853	1.0182	0.00692275	3648.4
FGSG_13569	conserved hypothetical protein	10.535	5.18022	1.02411	0.0104038	73345.1

## Sheet: H4 PGN downreg
Broad	FGDB function	PGN	MQ	log2(fold_change)	q_value	MW	Annot
FGSG_02950	related to neutral amino acid permease	4.71897	12.9639	-1.45795	0.0218956	52999.2	related to neutral amino acid permease
FGSG_02966	probable mfs-multidrug-resistance transporter	325.839	899.576	-1.46508	0.0123163
FGSG_05294	conserved hypothetical protein	3.41004	10.8979	-1.67619	0.0123163	54165.8
FGSG_07134	related to monocarboxylate transporter 4	24.4271	63.8472	-1.38614	0.0123163	48451.7
FGSG_07679	related to proposed vacuolar iron transport protein	65.4449	140.974	-1.10708	0.0123163	29667.1	related to proposed vacuolar iron transport protein
FGSG_09335	related to multidrug resistance protein	91.3164	226.505	-1.3106	0.0289794	66146.8	related to multidrug resistance protein
FGSG_09805	related to bis(5`-nucleosyl)-tetraphosphatase (asymmetrical)	50.2837	110.441	-1.13511	0.0289794	20647.3
FGSG_10443	conserved hypothetical protein	19.6813	51.3043	-1.38225	0.0371811	7130.3	67AA, NCSP, even no Cys, possible AMP
FGSG_10444	related to L-lactate dehydrogenase	16.6724	43.2869	-1.37647	0.0123163	33194.2
FGSG_13347	related to ferric reductase	52.3542	140.07	-1.41977	0.0218956	69727

## Sheet: H4 PGN upreg
Broad	FGDB function	PGN	MQ	log2(fold_change)	q_value	MW	Annot
FGSG_00143	related to ROT2 - glucosidase II, catalytic subunit	36.7189	13.5745	1.43562	0.0218956		related to ROT2 - glucosidase II, catalytic subunit
FGSG_00539	related to major facilitator MirA	29.2773	5.55312	2.39841	0.0123163	66264.8	related to major facilitator MirA
FGSG_00541	related to multidrug resistance protein	2.54782	0.655394	1.95883	0.0123163	145149	related to multidrug resistance protein
FGSG_01749	conserved hypothetical protein	6.24975	1.21572	2.36199	0.0123163	52168.6	secreted protein ???
FGSG_01770	conserved hypothetical protein	48.814	3.61765	3.75417	0.0123163	29489.8	secreted protein with 1 TM
FGSG_01771	conserved hypothetical protein	175.91	14.5861	3.59217	0.0123163	21364.8	HHPRED Sensor-transducer of the stress-activated PKC1-MPK1 kinase pathway involved in maintenance of cell wall integrity; involved in organization of the actin cytoskeleton; secretory pathway Wsc1p is required for the arrest of secretion response [Saccharomyces cerevisiae, can be involved in hypo-osmotic shock resistance
FGSG_01789	related to ferric reductase Fre2p	104.083	9.10055	3.51564	0.0123163	80631.6	related to ferric reductase Fre2p
FGSG_01790	polyketide synthase	1.70644	0.0849865	4.32761	0.0123163	270332	PKS11, Polyketide synthase
FGSG_01791	conserved hypothetical protein	1.44515	0	inf	0.0123163	47280.9	domain MmgE/PrpD propionate catabolism
FGSG_02428	conserved hypothetical protein	21.3058	4.43149	2.26538	0.0123163	34643.3	Putative esterase
FGSG_03048	related to dTDP-glucose 4,6-dehydratase	16.0944	3.74987	2.10165	0.0123163	36578	related to dTDP-glucose 4,6-dehydratase
FGSG_03319	related to TOB3 (member of AAA-ATPase family)	19.0912	3.81774	2.32212	0.0123163	108291	related to TOB3 (member of AAA-ATPase family)
FGSG_03330	related to Staphylococcus multidrug resistance protein	15.3613	4.52751	1.76251	0.0218956	49952.2	related to Staphylococcus multidrug resistance protein
FGSG_03593	related to 6-hydroxy-D-nicotine oxidase	4.39263	0.801824	2.45373	0.0123163	64658	related to 6-hydroxy-D-nicotine oxidase
FGSG_03745	related to aerobactin siderophore biosynthesis protein iucB	87.3445	21.4923	2.0229	0.0123163	49410.1	related to aerobactin siderophore biosynthesis protein iucB
FGSG_03746	related to enoyl-CoA hydratase	14.8221	2.93393	2.33684	0.0123163		related to enoyl-CoA hydratase
FGSG_03747	related to AM-toxin synthetase (AMT)	6.23473	1.51358	2.04237	0.0123163	228312	NPS6 related to AM-toxin synthetase (AMT), extracellular siderophore
FGSG_03884	related to cornifin B	29.1077	5.7476	2.34037	0.0123163	49727.9	related to cornifin B secreted carbohydrate binding, It is cross-linked to membrane proteins by transglutaminase which leads to formation of an insoluble envelope. It is expressed during differentiation in squamous tissues such as epidermis, esophagus, tongue or trachea.
FGSG_03946	related to thioredoxin	127.539	45.7622	1.47871	0.0123163	12327.2	related to thioredoxin
FGSG_03988	conserved hypothetical protein	234.946	93.4073	1.33072	0.0123163	13415.1	121 aa anionic peptide
FGSG_04333	related to long-chain-fatty-acid-CoA ligase	5.73785	0.523222	3.45502	0.0123163	63606.9	related to long-chain-fatty-acid-CoA ligase
FGSG_04518	conserved hypothetical protein	16.1644	2.68446	2.59012	0.0123163	61649.6	prefoldin chaperone like domain
FGSG_05159	probable FET3 - cell surface ferroxidase, high affinity	610.906	132.543	2.20449	0.0289794	68713	probable FET3 - cell surface ferroxidase, high affinity
FGSG_05889	related to human BCS1 protein	14.2451	5.09614	1.48299	0.0123163	69871.4
FGSG_05940	related to TOB3 (member of AAA-ATPase family)	9.96032	3.66786	1.44125	0.0371811	80732
FGSG_06145	conserved hypothetical protein	10.256	2.8899	1.82738	0.0123163	55719.6	contains Haem oxygenase-like domain
FGSG_06331	related to zinc transporter	12.4021	3.83509	1.69326	0.0123163
FGSG_06479	conserved hypothetical protein	50.0338	15.5638	1.68471	0.0218956	77773.6
FGSG_07039	conserved hypothetical protein	188.472	33.5592	2.48957	0.0123163	40266	contains Transcription factor S-II (TFIIS), central domain
FGSG_07558	conserved hypothetical protein	24.3016	1.56327	3.95841	0.0123163	16390.4	NCSP Cytolysin/lectin domain forms pores in target membranes (defence) possible AMP
FGSG_07565	related to ornithine aminotransferase	18.8844	6.37288	1.56718	0.0123163
FGSG_07665	related to major facilitator MirA	5.19567	0.888342	2.54812	0.0123163	64170.8	related to major facilitator MirA
FGSG_08014	related to myo-inositol transport protein ITR1	15.7167	3.43251	2.19496	0.0123163	68483.4	related to myo-inositol transport protein ITR1
FGSG_08121	related to ferric reductase Fre2p	8.01985	2.73075	1.55428	0.0289794	99838.2	related to ferric reductase Fre2p
FGSG_08456	probable vivid PAS protein VVD	147.103	17.3033	3.08771	0.0123163	21516.7	probable vivid PAS protein VVD, environmental sensor protein
FGSG_08511	related to D-arabinitol 2-dehydrogenase	50.2502	12.3582	2.02367	0.0123163	37261.7	related to D-arabinitol 2-dehydrogenase
FGSG_08700	probable DAL7 - malate synthase 2	122.756	43.9039	1.48338	0.0123163	60986.6	probable DAL7 - malate synthase 2
FGSG_11029	related to major facilitator MirA	24.152	6.14207	1.97535	0.0123163	69576.7	related to major facilitator MirA
FGSG_11275	related to major facilitator MirA	98.2698	20.4065	2.26772	0.0123163	65049	related to major facilitator MirA
FGSG_11326	probable glucan 1,4-alpha-glucosidase	23.6918	9.31004	1.34753	0.0289794	63383.2	secreted probable glucan 1,4-alpha-glucosidase
FGSG_11507	conserved hypothetical protein	12.9768	3.65863	1.82656	0.0123163		secreted containing WSC carbohydrate binding domain
FGSG_11680	hypothetical protein	1.92826	0.377569	2.35249	0.0289794
FGSG_12704	related to ABC transporter	25.7938	9.15542	1.49433	0.0123163	137651	related to ABC transporter
