# Supplementary material for: Fungal Innate Immunity Induced by Bacterial Microbe-Associated Molecular Patterns (MAMPs)
Source: G3 (Bethesda). 2016 Mar 29;6(6):1585–95. doi: 10.1534/g3.116.027987 (PMC4889655; doi:10.1534/g3.116.027987)
Supplement: Supplemental Material [file supp_g3.116.027987_TableS3.xls]

## Sheet: H1 FLG downreg
Broad	FGDB function	FLG	MQ	log2(fold_change)	q_value	MW	Annot
FGSG_00020	hypothetical protein	1.16487	3.26466	-1.48676	0.00351393		contains a H-type lectin domain (involved in self/non-self recognition of cell), through binding with carbohydrates
FGSG_00021	conserved hypothetical protein	3.86346	9.40996	-1.2843	0.0202866	35485.3	Protein with perforin like domain
FGSG_00260	conserved hypothetical protein	18.2941	138.209	-2.91741	0.00351393	7981.3	77aa secreted defensin like possible AMP high number and even number of cys
FGSG_00622	related to peroxisomal membrane protein 4	1.541	4.30141	-1.48094	0.00660336	25531
FGSG_00728	related to Het-c protein	26.8485	56.1466	-1.06436	0.00351393	97436.9
FGSG_00788	conserved hypothetical protein	17.267	35.8579	-1.05428	0.0116438	30002.1
FGSG_01240	related to triacylglycerol lipase	10.41	21.1111	-1.02003	0.0163077	45014
FGSG_01710	conserved hypothetical protein	4.17772	8.3686	-1.00227	0.0430222	62225.3
FGSG_01808	conserved hypothetical protein	1.13766	2.60826	-1.19702	0.0430222	70247.3
FGSG_02199	conserved hypothetical protein	6.78718	14.5165	-1.09681	0.00946058	52080.7
FGSG_02355	related to dTDP-glucose 4,6-dehydratase	6.78441	24.1931	-1.8343	0.00351393	37991.1	related to dTDP-glucose 4,6-dehydratase
FGSG_02390	conserved hypothetical protein	0.552338	1.55361	-1.492	0.0182204	85389.1
FGSG_02667	conserved hypothetical protein	85.7335	211.657	-1.3038	0.00351393	67533.1
FGSG_02734	hypothetical protein	3.81707	7.82999	-1.03655	0.0182204
FGSG_03062	hypothetical protein	2.1551	4.35065	-1.01347	0.0284238
FGSG_03155	conserved hypothetical protein	1.0033	3.11262	-1.63338	0.0116438	41100
FGSG_03662	conserved hypothetical protein	109.124	220.997	-1.01806	0.0219186	21128.1	secreted hmmer contains Methylamine dehydrogenase domain
FGSG_03727	related to STB5 - transcription factor	0.408449	1.21235	-1.56957	0.0284238	78690.3
FGSG_03957	related to myo-inositol transport protein ITR1	20.9733	47.2075	-1.17046	0.0116438	68813.8	related to myo-inositol transport protein ITR1
FGSG_04343	probable fructose-2,6-bisphosphate 2-phosphatase	13.5202	49.1434	-1.86188	0.00351393	50691.6
FGSG_04438	conserved hypothetical protein	1.89569	4.44896	-1.23075	0.0376897	70255.1
FGSG_04548	conserved hypothetical protein	12.4655	25.2811	-1.02012	0.025053	25787
FGSG_04610	related to alpha-glucoside transport protein	0.279788	1.11228	-1.99111	0.0405135	59560.9
FGSG_04662	conserved hypothetical protein	2.17487	5.14943	-1.24348	0.0390437	34801.2	1 TM domain
FGSG_04847	hypothetical protein	8.79928	22.2937	-1.34118	0.00351393		contains NADPH-dependent FMN reductase, Arsenate resistance ArsH and Hemopexin/matrixin, conserved site
FGSG_05048	related to dihydrodipicolinate synthase	5.85868	14.7443	-1.33151	0.00351393	32654.4
FGSG_05882	related to carboxylic acid transport protein JEN1	13.162	33.0639	-1.32887	0.00946058	56626
FGSG_05945	conserved hypothetical protein	0.294354	1.04065	-1.82186	0.0390437	59259.9
FGSG_06068	related to benzoate 4-monooxygenase cytochrome P450	2.76978	5.97815	-1.10992	0.0333525	59913
FGSG_06127	probable formate dehydrogenase	20.4348	42.4116	-1.05343	0.00351393	40095.7
FGSG_06579	related to arsenite transporter ARR3	84.0285	177.369	-1.0778	0.0163077	40941.6	related to arsenite transporter ARR3
FGSG_06891	conserved hypothetical protein	40.8011	109.856	-1.42893	0.00351393	17129.9
FGSG_07152	conserved hypothetical protein	544.936	1231.66	-1.17644	0.00946058	7181.8
FGSG_07277	related to AMP-binding protein	3.30057	7.64814	-1.21239	0.00351393
FGSG_07558	conserved hypothetical protein	4.06413	15.6615	-1.9462	0.00351393	16390.4	NCSP Cytolysin/lectin domain forms pores in target membranes (defence) possible AMP
FGSG_07582	probable low-affinity hexose transporter HXT3	19.1977	51.4734	-1.4229	0.00351393	64583
FGSG_07683	related to alcohol/sorbitol dehydrogenase	19.6918	44.7781	-1.1852	0.00351393	38925.8
FGSG_07690	related to hexose transporter protein	3.79001	7.95896	-1.07038	0.0219186
FGSG_08014	related to myo-inositol transport protein ITR1	0.961437	2.97631	-1.63026	0.0116438	68483.4	related to myo-inositol transport protein ITR1
FGSG_08062	conserved hypothetical protein	2.44565	5.25023	-1.10216	0.0304748	50190.2
FGSG_08244	conserved hypothetical protein	0.780304	3.64757	-2.22483	0.0234262	21467.7
FGSG_08405	probable ATP-dependent DNA helicase	0.690494	1.65329	-1.25964	0.0219186	109851
FGSG_08556	hypothetical protein	96.762	214.279	-1.14698	0.00660336
FGSG_08743	conserved hypothetical protein	2380.86	5229.39	-1.13516	0.0265919	7198.9
FGSG_08909	related to O-succinylhomoserine (thiol)-lyase met-7 chain	4.89264	11.85	-1.2762	0.00351393	63267.9
FGSG_09268	conserved hypothetical protein	91.9967	188.342	-1.0337	0.0376897	27827.7	Proline rich
FGSG_09341	related to fumarate reductase	14.4308	29.036	-1.00869	0.00351393	67912
FGSG_09429	related to NIPSNAP protein	13.131	28.2286	-1.10418	0.00351393	40640.9
FGSG_09610	conserved hypothetical protein	140.77	297.027	-1.07725	0.0219186	33057.7
FGSG_10364	hypothetical protein	2.79129	7.18759	-1.36458	0.00351393
FGSG_10618	hypothetical protein	13.8133	33.1907	-1.26472	0.0234262	12994
FGSG_10673	probable UGA2 - succinate semialdehyde dehydrogenase	0.631184	2.25228	-1.83525	0.00351393	54088.8
FGSG_11019	related to calcium-independent phospholipase A2	42.5337	95.9571	-1.17378	0.00351393	104335
FGSG_11025	putative C2H2 zinc finger transcription factor	1.138	3.73844	-1.71593	0.00351393	36330.5
FGSG_11110	conserved hypothetical protein	3.26474	12.0132	-1.87958	0.00351393	49088.7
FGSG_11111	related to HNM1 - Choline permease	11.6647	24.1106	-1.04752	0.0116438	58489
FGSG_11192	conserved hypothetical protein	10.1245	21.1845	-1.06517	0.00660336	68391.8	contain Flavin containing amine oxidoreductase domain
FGSG_11205	probable SnodProt1 precursor	280.955	972.46	-1.7913	0.00351393	14582.7	probable SnodProt1 precursor, cytotoxic to plants and needed for virulence in magnaporthe, AMP many cys but not even no
FGSG_11298	related to monooxygenase	2.19771	5.75457	-1.3887	0.0116438	54410.6
FGSG_11310	putative protein [EST hit]	15.8489	41.4773	-1.38794	0.00351393	13436.1
FGSG_11480	related to quinate transport protein	10.8138	23.3707	-1.11182	0.0367432	59786.9
FGSG_11900	conserved hypothetical protein	15.0245	52.1583	-1.79557	0.00351393	7615.4
FGSG_12012	conserved hypothetical protein	2.86051	6.9002	-1.27037	0.00351393	61031.5
FGSG_12151	conserved hypothetical protein	4555.43	11412.4	-1.32494	0.00351393	4708.5	40aa possible AMP
FGSG_12207	conserved hypothetical protein	14.7472	45.5064	-1.62563	0.00351393	13072	113 aa secretory, AMP-like
FGSG_13343	probable GUT1 - glycerol kinase	15.2593	38.0026	-1.31641	0.00351393	58517.6
FGSG_13526	hypothetical protein	2.76131	6.72656	-1.28451	0.0376897	23369.7

## Sheet: H1 FLG upreg
Broad	FGDB function	FLG	MQ	log2(fold_change)	q_value	MW	Annot
FGSG_00140	related to ankyrin 3	3.51551	1.6607	1.08194	0.0138969	115104
FGSG_00539	related to major facilitator MirA	93.5966	8.88686	3.39671	0.00351393	66264.8	related to major facilitator MirA
FGSG_00541	related to multidrug resistance protein	4.08532	0.853539	2.25892	0.00351393	145149	related to multidrug resistance protein
FGSG_00616	conserved hypothetical protein	31.4547	13.9602	1.17195	0.00351393	88901.4
FGSG_00871	probable thioredoxin-disulfide reductase CYS-9	157.149	62.2508	1.33597	0.00351393	35551
FGSG_01032	probable mitochondrial amino acid transporter ARG-13	6.53815	3.01446	1.11698	0.0475491	36082.7
FGSG_01254	probable protein MET-10	55.5531	17.9707	1.62822	0.00351393	52516.1	probable protein MET-10
FGSG_01442	related to SPT23 - suppressor of TY retrotransposon	79.5164	26.4996	1.58528	0.00351393	151168
FGSG_01522	probable regulatory subunit of protein phosphatase-1	50.8866	24.238	1.07001	0.00351393	42664.4	probable regulatory subunit of protein phosphatase-1, Contains LRR
FGSG_01573	probable acetylornithine aminotransferase precursor	4.73443	1.78827	1.40463	0.00351393	47968.3
FGSG_01713	related to amidohydrolase family protein	38.6041	16.1156	1.2603	0.00351393	59263.9	related to amidohydrolase family protein
FGSG_01749	conserved hypothetical protein	5.50243	1.4295	1.94456	0.00351393	52168.6	secreted protein ???
FGSG_01770	conserved hypothetical protein	50.2929	9.37387	2.42364	0.00351393	29489.8	secreted protein with 1 TM
FGSG_01771	conserved hypothetical protein	261.372	32.4478	3.00991	0.00351393	21364.8	HHPRED Sensor-transducer of the stress-activated PKC1-MPK1 kinase pathway involved in maintenance of cell wall integrity; involved in organization of the actin cytoskeleton; secretory pathway Wsc1p is required for the arrest of secretion response [Saccharomyces cerevisiae, can be involved in hypo-osmotic shock resistance
FGSG_01789	related to ferric reductase Fre2p	182.46	22.398	3.02614	0.00351393	80631.6	related to ferric reductase Fre2p
FGSG_01790	polyketide synthase	1.25519	0.179658	2.80459	0.00351393	270332	PKS11, Polyketide synthase
FGSG_01867	related to methionine synthase reductase	123.588	43.3283	1.51215	0.00946058	68848.1	related to methionine synthase reductase
FGSG_02083	related to transcription activator amyR	293.091	90.7838	1.69084	0.00351393	73220.3	related to transcription activator amyR (transcriptional activator of maltose utilization)
FGSG_02084	related to RTM1 protein	42.5355	13.9224	1.61126	0.00351393	34005.1	6 TM related to RTM1 protein, cell defence
FGSG_02206	related to agmatinase	17.1399	7.02133	1.28754	0.00351393	42869.4	related to agmatinase (arginine metabolism)
FGSG_02207	related to ethionine resistance protein	30.4305	14.6269	1.0569	0.00351393	53900.2	8TM, related to ethionine resistance protein, Multi antimicrobial extrusion protein MatE
FGSG_02208	related to cholin permease	92.1015	41.8077	1.13945	0.00351393	55944.8	12 TM, related to cholin permease
FGSG_02339	related to SUC2 - invertase (sucrose hydrolyzing enzyme)	34.6842	0.931876	5.218	0.00351393	60625.1	related to SUC2 - invertase (sucrose hydrolyzing enzyme)
FGSG_02402	hypothetical protein	311.964	123.513	1.33671	0.00351393		7TM related to integral membrane protein PTH11, G-coupled receptor like
FGSG_02428	conserved hypothetical protein	17.0658	4.12477	2.04873	0.00351393	34643.3	Putative esterase
FGSG_02447	conserved hypothetical protein	4.56066	1.11866	2.02748	0.00351393	31964.8	hydrolase containing domain hydrolysing O- and S-glycosyl compounds
FGSG_02641	probable RCO3 - probable glucose transporter	403.253	114.597	1.81512	0.00351393	59103.3	probable RCO3 - probable glucose transporter
FGSG_02642	hypothetical protein	10.084	2.10411	2.26079	0.00351393	17768.3	??????
FGSG_02657	related to tryptophan 2,3 dioxygenase	26.84	12.6496	1.08529	0.00351393	54596.2	related to tryptophan 2,3 dioxygenase
FGSG_02907	hypothetical protein	131.56	61.9219	1.0872	0.00351393
FGSG_02949	hypothetical protein	2.25313	0.556868	2.01653	0.00351393	61683.6	hhpred strong similarity to PROCOLLAGEN-LYSINE,2-OXOGLUTARATE 5-DIOXYGENASE/GLYCOSYLTRANSFERASE
FGSG_02950	related to neutral amino acid permease	63.974	26.6812	1.26167	0.00351393	52999.2	related to neutral amino acid permease
FGSG_03048	related to dTDP-glucose 4,6-dehydratase	16.823	5.7446	1.55016	0.00351393	36578	related to dTDP-glucose 4,6-dehydratase
FGSG_03100	probable mfs-multidrug-resistance transporter	1.81278	0.377183	2.26487	0.0116438		probable mfs-multidrug-resistance transporter
FGSG_03180	probable TSA1 - thiol-specific antioxidant	433.713	143.628	1.59441	0.00351393	22760.9	probable TSA1 - thiol-specific antioxidant
FGSG_03181	related to glutamic acid decarboxylase	16.2788	7.17219	1.18251	0.00351393	53012.5
FGSG_03220	hypothetical protein	36.878	5.7919	2.67065	0.00351393	39335.1	1TM domain ???
FGSG_03267	related to chitinase	42.5767	14.9682	1.50817	0.00351393	31817.7
FGSG_03288	related to acid beta-fructofuranosidase precursor	364.583	5.31044	6.10127	0.00351393	64745.5	related to acid beta-fructofuranosidase precursor
FGSG_03290	conserved hypothetical protein	13.6502	1.91634	2.83249	0.00351393	15498.7	unknon with avidin like properties (propsearch)
FGSG_03309	related to oxidoreductase	1.38355	0.491593	1.49284	0.0488333	55237.8
FGSG_03538	regulatory protein	5.36436	0.185594	4.85318	0.00351393	47645.9	TRI10 regulatory protein
FGSG_03539	hypothetical protein	15.5869	1.01645	3.93872	0.00351393	4583.4	Tri9
FGSG_03743	hypothetical protein	13.6901	5.01151	1.44982	0.00351393
FGSG_03744	related to major facilitator MirA	422.231	129.543	1.7046	0.00351393	64990.2	related to major facilitator MirA
FGSG_03745	related to aerobactin siderophore biosynthesis protein iucB	169.462	23.014	2.88038	0.00351393	49410.1	related to aerobactin siderophore biosynthesis protein iucB
FGSG_03746	related to enoyl-CoA hydratase	23.2902	3.82603	2.6058	0.00351393		related to enoyl-CoA hydratase
FGSG_03747	related to AM-toxin synthetase (AMT)	9.32541	1.67913	2.47345	0.00351393	228312	NPS6 related to AM-toxin synthetase (AMT), extracellular siderophore
FGSG_03749	probable neutral amino acid permease	175.593	64.5712	1.44328	0.00660336	41257.8
FGSG_03802	conserved hypothetical protein	30.9366	11.9191	1.37604	0.00351393	23218.3
FGSG_03869	related to glucose/galactose transporter	186.387	18.6909	3.31789	0.00351393	48488.4	related to glucose/galactose transporter
FGSG_03884	related to cornifin B	31.2655	7.6155	2.03756	0.00351393	49727.9	related to cornifin B secreted carbohydrate binding, It is cross-linked to membrane proteins by transglutaminase which leads to formation of an insoluble envelope. It is expressed during differentiation in squamous tissues such as epidermis, esophagus, tongue or trachea.
FGSG_03890	probable alpha-glucosidase (maltase)	74.0873	1.18485	5.96645	0.00351393	66846	probable alpha-glucosidase (maltase)
FGSG_04245	related to Ca2+-transporting ATPase	64.7051	23.302	1.47343	0.00351393	123700	related to Ca2+-transporting ATPase
FGSG_04333	related to long-chain-fatty-acid-CoA ligase	8.64718	0.648246	3.73762	0.00351393	63606.9	related to long-chain-fatty-acid-CoA ligase
FGSG_04334	related to aerobactin siderophore biosynthesis protein iucB	1.7292	0.489854	1.81968	0.0182204	51224	related to aerobactin siderophore biosynthesis protein iucB
FGSG_04335	conserved hypothetical protein	9.41556	3.30367	1.51098	0.00351393	57511	domain FAD-dependent pyridine nucleotide-disulphide oxidoreductase
FGSG_04471	conserved hypothetical protein	54.826	12.106	2.17914	0.00351393	23413.6
FGSG_04499	conserved hypothetical protein	8.29305	3.45417	1.26356	0.00946058	40613.3	protein kinase
FGSG_04517	related to phospholipid-translocating ATPase	3.8829	0.884488	2.13422	0.00351393	36972.4
FGSG_04683	conserved hypothetical protein	4.00189	1.91721	1.06167	0.0419492	62663.6	contains Fungal transcriptional regulatory protein, N-terminal
FGSG_04826	mannitol dehydrogenase	5087.29	1905.13	1.41701	0.0163077	28438.1	MTDH1, mannitol dehydrogenase
FGSG_04943	probable amino acid permease NAAP1	9.93719	1.62184	2.61521	0.00351393	63098.7
FGSG_05108	probable dead-box protein precursor CYT-19	18.4118	8.53463	1.10923	0.0138969	73080.4
FGSG_05145	conserved hypothetical protein	185.323	88.8192	1.0611	0.0138969	40532
FGSG_05159	probable FET3 - cell surface ferroxidase, high affinity	1225.36	385.406	1.66875	0.0116438	68713	probable FET3 - cell surface ferroxidase, high affinity
FGSG_05160	related to high-affinity iron permease	1173.05	343.754	1.77082	0.0116438	39012.5	related to high-affinity iron permease FTR1
FGSG_05294	conserved hypothetical protein	104.128	40.2601	1.37093	0.00351393	54165.8
FGSG_05321	probable fatty acid synthase, alpha subunit	114.472	33.9018	1.75557	0.00351393	204147	probable fatty acid synthase, alpha subunit
FGSG_05322	probable fatty-acyl-CoA synthase, beta subunit	75.8089	25.0467	1.59775	0.00351393	233392	probable fatty-acyl-CoA synthase, beta subunit
FGSG_05371	related to L-ornithine N5-hydroxylase	27.599	11.9721	1.20494	0.00351393	59299.6
FGSG_05467	related to dTDP-glucose 4,6-dehydratase	76.4776	29.7815	1.36062	0.00351393	50512.7	elated to dTDP-glucose 4,6-dehydratase
FGSG_05659	probable high-affinity phosphate permease, phosphate-repressible	114.403	52.4266	1.12575	0.00351393	77294.4
FGSG_05801	conserved hypothetical protein	18.1616	3.45829	2.39276	0.00351393	53364.9	Major facilitator superfamily MFS-1
FGSG_05848	probable SIT1 - Transporter of the bacterial siderophore ferrioxamine B	81.6405	31.2658	1.3847	0.00351393	63754.8	probable SIT1 - Transporter of the bacterial siderophore ferrioxamine B
FGSG_05849	conserved hypothetical protein	4.22371	1.60553	1.39546	0.0333525	32307.8	contain diacylglycerol cholinephosphotransferase domain
FGSG_06168	conserved hypothetical protein	183.236	75.6229	1.27681	0.00351393	106478
FGSG_06229	hypothetical protein	48.5856	16.3754	1.569	0.00351393		related to sporozoite surface protein 2 precurso
FGSG_06479	conserved hypothetical protein	47.4407	16.1818	1.55175	0.00351393	77773.6
FGSG_06569	related to tetracycline resistance protein (probable transport protein)	27.7465	11.3426	1.29055	0.00351393	53851
FGSG_06570	conserved hypothetical protein	4.43202	1.46086	1.60114	0.00351393	16565.9
FGSG_06580	probable acetyl-CoA carboxylase	63.3478	25.2309	1.3281	0.00351393	255616
FGSG_06598	related to alcohol dehydrogenase I - ADH1	31.0751	3.2024	3.27853	0.00351393	37444.9	related to alcohol dehydrogenase I - ADH1
FGSG_06762	conserved hypothetical protein	48.9231	15.7964	1.63092	0.00351393	127318	Fusarium graminearum hypothetical protein similar to von Willebrand and RING finger domain protein (translation) (1159 aa),conserved hypothetical protein
FGSG_06821	related to microtubule-interacting protein	31.9039	3.091	3.36759	0.00351393	50612.7	contains WD40/YVTN repeat-like-containing domain (similarities to ribosome biogenesis protein)
FGSG_07086	related to RNA Polymerase I Transcription Factor Rrn3	12.9839	5.67672	1.1936	0.00351393	78537.8	related to RNA Polymerase I Transcription Factor Rrn3, rRNA synthesis, Mitochondrial?
FGSG_07209	related to PTR2 - Di- and tripeptide permease	6.09028	2.96885	1.03661	0.0234262	67880.9	PTR2 blumeria like 1
FGSG_07631	related to hexose transporter protein	70.3197	20.3736	1.78722	0.00351393	59134.6
FGSG_07665	related to major facilitator MirA	54.3438	3.19777	4.08698	0.00351393	64170.8	related to major facilitator MirA
FGSG_07666	related to quinate transport protein	142.519	62.7746	1.1829	0.00351393	59538.8	related to quinate transport protein
FGSG_07667	conserved hypothetical protein	35.5986	11.2917	1.65656	0.00351393	50277.1	contains HNH endonuclease domain hmmer
FGSG_07883	hypothetical protein	10.37	4.71538	1.13697	0.0430222
FGSG_07907	conserved hypothetical protein	255.971	100.973	1.34201	0.00351393	52358.3
FGSG_08121	related to ferric reductase Fre2p	12.901	5.23742	1.30056	0.00660336	99838.2	related to ferric reductase Fre2p
FGSG_08318	conserved hypothetical protein	12.0917	2.05351	2.55786	0.00351393	47669.9	no known domains
FGSG_08414	conserved hypothetical protein	5.14634	0.770438	2.73979	0.00351393	38578	contains nadp oxireductase domains
FGSG_08415	conserved hypothetical protein	212.092	35.7837	2.56732	0.00351393	68786.9	domain Glycosyl hydrolase family 32, C-terminal
FGSG_08463	related to MET10 - sulfite reductase flavin-binding subunit	11.9201	5.90706	1.01289	0.0219186	117496
FGSG_08532	related to translation elongation factor eEF3	23.5385	11.1627	1.07634	0.00351393	121229	related to translation elongation factor eEF3
FGSG_08816	related to short-chain alcohol dehydrogenase	7.16934	3.54642	1.01548	0.0333525	38485	related to short-chain alcohol dehydrogenase
FGSG_08817	probable novel protein of ras superfamily KREV-1	131.658	46.1322	1.51295	0.00351393	24741.8	probable novel protein of ras superfamily KREV-1
FGSG_08830	related to ATP-binding multidrug cassette transport protein	3.46854	1.43781	1.27046	0.00351393	156473
FGSG_09017	probable YBT1 - Vacuolar, `full-size` ABC protein transporting bile acids	44.0525	20.574	1.0984	0.0116438	186050
FGSG_09026	conserved hypothetical protein	7.22158	2.81726	1.35802	0.00351393	87214.5
FGSG_09049	related to LCB2 - serine C-palmitoyltransferase subunit	2.61874	0.820768	1.67383	0.0116438	45850.5
FGSG_09081	probable maltose permease (MalP)	56.2703	1.04386	5.75237	0.00351393	61503.9	probable maltose permease (MalP)
FGSG_09082	probable alpha-glucosidase (maltase)	89.532	3.50892	4.6733	0.00351393	68331	probable alpha-glucosidase (maltase)
FGSG_09335	related to multidrug resistance protein	701.437	121.266	2.53214	0.00351393	66146.8	related to multidrug resistance protein
FGSG_09354	probable neutral amino acid permease	2.94455	1.08259	1.44356	0.0219186	50641.8
FGSG_09697	probable multidrug resistance protein	37.0456	16.9007	1.13222	0.0430222
FGSG_09726	conserved hypothetical protein	26.1008	4.77798	2.44962	0.00351393	65581	contains Fungal transcriptional regulatory protein, N-terminal
FGSG_09881	conserved hypothetical protein	38.9415	15.6021	1.31957	0.00351393	46244.9	contains HAD-superfamily hydrolase, subfamily IIA, CECR5 region, glyoxylate pathway ? http://biograph.be/concept/graph/IPR006353/C1512238
FGSG_10220	conserved hypothetical protein	297.45	81.1862	1.87334	0.00351393	33964.5
FGSG_10629	related to TRI13 - cytochrome P450	2.33939	0.710614	1.719	0.00660336	64788.5
FGSG_10802	hypothetical protein	258.785	106.82	1.27657	0.00660336
FGSG_10809	conserved hypothetical protein	76.7098	23.0819	1.73265	0.00351393	54370.2
FGSG_10929	related to sorbitol transporter	12.8171	4.95674	1.37061	0.00351393
FGSG_10936	related to GNT1 - N-acetylglucosaminyltransferase transferase capable of modification of N-linked glycans in the Golgi apparatus	1.69784	0.410717	2.04749	0.025053		related to GNT1 - N-acetylglucosaminyltransferase transferase capable of modification of N-linked glycans in the Golgi apparatus
FGSG_11027	conserved hypothetical protein	1.70159	0.274342	2.63283	0.0202866	48631.4	domain Siderophore biosynthesis protein, conserved domain
FGSG_11029	related to major facilitator MirA	60.5398	10.0181	2.59527	0.00351393	69576.7	related to major facilitator MirA
FGSG_11150	probable maltose permease (MalP)	168.234	3.59706	5.54751	0.00351393	60529.4	probable maltose permease (MalP)
FGSG_11275	related to major facilitator MirA	60.8167	10.0429	2.59829	0.00351393	65049	related to major facilitator MirA
FGSG_11386	related to triacylglycerol lipase II precursor	2.38408	0.564541	2.07828	0.00351393	58382.6
FGSG_11407	conserved hypothetical protein	379.634	96.2273	1.98009	0.00351393	46104.9	contain domain Pyridine nucleotide-disulphide oxidoreductase
FGSG_11417	related to transmembrane transporter Liz1p	2.75612	0.833771	1.72492	0.0116438	53969.7
FGSG_11507	conserved hypothetical protein	14.0005	4.92782	1.50646	0.00351393		secreted containing WSC carbohydrate binding domain
FGSG_11918	hypothetical protein	20.4477	7.90085	1.37186	0.00351393	6785.6
FGSG_12150	conserved hypothetical protein	10.5237	4.34545	1.27606	0.0475491	17485.7	????
FGSG_12164	related to S.pombe pac2 protein	26.3546	8.2023	1.68395	0.00351393	37756	related to S.pombe pac2 protein, gluconate transporter
FGSG_12292	conserved hypothetical protein	60.1934	22.144	1.44269	0.00351393	14756.8	domain Glutathione-dependent formaldehyde-activating, GFA
FGSG_12439	conserved hypothetical protein	95.2833	29.6937	1.68207	0.00351393	72024.8
FGSG_12470	related to beta transducin-like protein	13.5448	0.157549	6.4258	0.00351393	63500.4	HET protein related to beta transducin-like protein, sensing other organisms
FGSG_12471	probable maltose permease	73.4158	34.3441	1.09603	0.00660336	62030.3	probable maltose permease
FGSG_12474	hypothetical protein	398.756	162.127	1.29838	0.00351393
FGSG_12475	hypothetical protein	408.636	166.695	1.2936	0.00351393
FGSG_12709	hypothetical protein	12.7124	2.66592	2.25354	0.00351393	14685.3	135aa possible amp basic, no cystein forms helix
FGSG_12827	probable mannitol-1-phosphate dehydrogenase	517.651	197.152	1.39267	0.00351393
FGSG_12898	hypothetical protein	76.1706	30.7893	1.30681	0.00351393	11042.8
FGSG_13347	related to ferric reductase	396.042	170.329	1.21733	0.0138969	69727
FGSG_13393	hypothetical protein	65.0658	28.3389	1.19912	0.00351393
FGSG_13394	hypothetical protein	73.4325	15.9635	2.20164	0.00351393		related to long-chain-fatty-acid-CoA ligase
FGSG_13562	probable carnitine transporter	687.867	324.779	1.08267	0.025053	53544
FGSG_13704	putative protein [EST hit]	173.676	84.3947	1.04118	0.00946058	5434.3
FGSG_13896	hypothetical protein	2.15875	0.605474	1.83406	0.00351393	61369.5
FGSG_13897	related to NAAP-1 amino acid permease NAAP1	76.4145	22.1771	1.78478	0.00351393		related to NAAP-1 amino acid permease NAAP1

## Sheet: H2 FLG downreg
Broad	FGDB function	FLG	MQ	log2(fold_change)	q_value	MW	Annot
FGSG_00163	conserved hypothetical protein	3.33887	7.14793	-1.09817	0.0310113	44975.1
FGSG_00209	conserved hypothetical protein	1.8652	4.85241	-1.37937	0.00783651	54155.2
FGSG_00260	conserved hypothetical protein	24.2877	410.779	-4.08006	0.00259842	7981.3	77aa secreted defensin like possible AMP high number and even number of cys
FGSG_00963	hypothetical protein	10.5993	22.9519	-1.11464	0.00450868
FGSG_01496	probable choline-sulfatase	8.29834	17.3296	-1.06234	0.00259842	63319.5
FGSG_01631	conserved hypothetical protein	29.2191	70.7793	-1.27642	0.00259842	39370.2
FGSG_01751	conserved hypothetical protein	1.86787	4.80932	-1.36444	0.00259842	63993.6
FGSG_01752	conserved hypothetical protein	3.94614	27.3587	-2.79348	0.00259842	27470.5
FGSG_01823	related to trans-aconitate 3-methyltransferase	3.63548	7.93092	-1.12534	0.0438844
FGSG_01824	hypothetical protein	23.9223	50.5991	-1.08075	0.00632949
FGSG_02019	related to diacylglycerol pyrophosphate phosphatase DPP1	82.0065	165.734	-1.01506	0.00928008	40761	related to diacylglycerol pyrophosphate phosphatase DPP1
FGSG_02120	hypothetical protein	10.3784	24.5427	-1.24172	0.0145206	19965.3
FGSG_02355	related to dTDP-glucose 4,6-dehydratase	2.17404	5.09038	-1.22739	0.0214652	37991.1	related to dTDP-glucose 4,6-dehydratase
FGSG_02390	conserved hypothetical protein	0.649245	1.62173	-1.3207	0.0429304	85389.1
FGSG_02414	conserved hypothetical protein	0.882395	3.17366	-1.84665	0.00259842	69373.5
FGSG_02667	conserved hypothetical protein	106.694	220.452	-1.04699	0.00259842	67533.1
FGSG_02668	related to linoleate diol synthase	252.161	514.859	-1.02983	0.0157732	129135	related to linoleate diol synthase
FGSG_02709	conserved hypothetical protein	16.4233	37.4281	-1.18837	0.00259842	83189
FGSG_03046	conserved hypothetical protein	2264.41	4627.74	-1.03118	0.0291156	20664.1	secreted 181aa basiskt protein (36K) AMP?
FGSG_03064	related to HSP30 heat shock protein Yro1p	1.80065	4.4682	-1.31118	0.0364398	33565.1	related to HSP30 heat shock protein Yro1p, Negative regulator of the H(+)-ATPase Pma1p; stress-responsive protein; hydrophobic plasma membrane localized; induced by heat shock, ethanol treatment, weak organic acid, glucose limitation, and entry into stationary phase
FGSG_03065	related to phytoene dehydrogenase AL-1 (carotenoid biosynthesis protein al-1)	36.4178	115.895	-1.6701	0.00259842		Related to phytoene dehydrogenase AL-1 (carotenoid biosynthesis protein al-1)
FGSG_03067	conserved hypothetical protein	1.88583	5.93984	-1.65522	0.00259842	78746.6
FGSG_03184	conserved hypothetical protein	8.44547	18.2248	-1.10965	0.0203288	28332.5
FGSG_03261	conserved hypothetical protein	0.873845	2.62346	-1.58602	0.0192736	51977.2
FGSG_03282	conserved hypothetical protein	2.65318	6.25583	-1.23748	0.0120836	48148.3
FGSG_03431	conserved hypothetical protein	63.0719	134.84	-1.09618	0.00259842	45228.2
FGSG_03586	conserved hypothetical protein	2.82506	6.94611	-1.29792	0.0434634	17207.5
FGSG_03619	conserved hypothetical protein	42.9785	94.9758	-1.14394	0.00259842	52740.5	???????
FGSG_03620	conserved hypothetical protein	48.3414	114.059	-1.23845	0.00259842	89463.8	Similar to Hemocyanin G-type, units Oda to Odg, Phenol oxidase like
FGSG_03653	conserved hypothetical protein	2.56467	8.99621	-1.81055	0.00783651	23187.9
FGSG_03674	conserved hypothetical protein	17.57	40.6943	-1.21171	0.00259842	24285.7
FGSG_03957	related to myo-inositol transport protein ITR1	34.7349	128.23	-1.88428	0.00259842	68813.8	related to myo-inositol transport protein ITR1
FGSG_03969	conserved hypothetical protein	5.76171	17.7995	-1.62727	0.00259842	57606
FGSG_03970	hypothetical protein	789.473	1619.86	-1.0369	0.00259842		NCSP, 106aa anionic possibly nonAMP
FGSG_04000	conserved hypothetical protein	33.6732	117.03	-1.79721	0.00259842	10168.2
FGSG_04092	probable cytochrome P450 51 (eburicol 14 alpha-demethylase)	1.69891	4.49668	-1.40425	0.0133432	57534.4
FGSG_04512	related to PMR1 - Ca++-transporting P-type ATPase located in Golgi	6.54287	16.4128	-1.32683	0.00450868	122214
FGSG_04583	conserved hypothetical protein	22.5502	64.5344	-1.51693	0.00259842	15833	148aa, secreted possible AMP even no Cys
FGSG_04593	related to para-hydroxybenzoate polyprenyltransferase precursor	14.8849	33.4047	-1.1662	0.00259842	37185.7
FGSG_04735	conserved hypothetical protein	51.8065	117.859	-1.18586	0.0169709	16139.2	secreted 152 AA POSSIBLE AMP even no of CYS, http://mips.helmholtz-muenchen.de/genre/proj/FGDB/Search/searchMutants.html?entry=FGSG_04735
FGSG_05048	related to dihydrodipicolinate synthase	4.33604	9.05555	-1.06242	0.0169709	32654.4
FGSG_05324	conserved hypothetical protein	4.85412	12.2442	-1.33482	0.0120836	21056.7
FGSG_05369	conserved hypothetical protein	3.59674	8.32569	-1.21088	0.0192736	32088.3
FGSG_05606	conserved hypothetical protein	3.23182	6.87067	-1.0881	0.0222513	40649.9
FGSG_05695	related to CTT1 - Catalase T, cytosolic	6.30227	14.5512	-1.20719	0.00259842
FGSG_05739	conserved hypothetical protein	1.23845	4.05902	-1.7126	0.00632949	37968.5
FGSG_05740	probable delta(24)-sterol c-methyltransferase (ERG6)	0.83141	2.32173	-1.48157	0.0348353		probable DELTA(24)-STEROL C-METHYLTRANSFERASE (ERG6)
FGSG_05882	related to carboxylic acid transport protein JEN1	3.16146	8.04189	-1.34694	0.00259842	56626
FGSG_05898	probable phosphoinositide-specific phospholipase C	10.5782	21.8487	-1.04645	0.00259842	125388
FGSG_05913	hypothetical protein	2.5142	13.0851	-2.37975	0.00450868	14174.9
FGSG_05968	related to YER185w, Rta1p	6.49751	14.141	-1.12193	0.0157732	33272.3
FGSG_06014	related to hsp70 protein	25.6342	52.5505	-1.03564	0.00259842	63907.8
FGSG_06149	related to kinesin-related protein KLPA	4.59563	9.95674	-1.11541	0.00450868	62333.3	related to kinesin-related protein KLPA, motor domain
FGSG_06549	related to chitin binding protein	126.304	306.088	-1.27704	0.00259842	50225
FGSG_06550	related to chitin synthase	28.4211	72.418	-1.34939	0.00259842	74054.8
FGSG_07027	conserved hypothetical protein	2.20445	5.32716	-1.27295	0.0222513	39609.7
FGSG_07152	conserved hypothetical protein	221.616	509.271	-1.20037	0.00259842	7181.8
FGSG_07408	conserved hypothetical protein	8.61869	21.2063	-1.29896	0.00450868	22018.2
FGSG_07558	conserved hypothetical protein	1.25994	7.5608	-2.58518	0.00783651	16390.4	NCSP Cytolysin/lectin domain forms pores in target membranes (defence) possible AMP
FGSG_07582	probable low-affinity hexose transporter HXT3	9.29509	29.3434	-1.65849	0.00259842	64583
FGSG_07673	hypothetical protein	124.662	284.507	-1.19044	0.00632949		Terpenoid synthase
FGSG_07690	related to hexose transporter protein	4.17063	10.1099	-1.27743	0.00259842
FGSG_07881	hypothetical protein	29.252	59.3697	-1.02119	0.00259842
FGSG_07997	conserved hypothetical protein	1.61504	4.4146	-1.45071	0.00783651	47453.3
FGSG_08014	related to myo-inositol transport protein ITR1	1.27296	8.32429	-2.70914	0.00259842	68483.4	related to myo-inositol transport protein ITR1
FGSG_08015	conserved hypothetical protein	2.29935	8.96153	-1.96252	0.00450868	13763
FGSG_08151	related to fatty acid alpha-oxidase	0.62262	1.88995	-1.60192	0.0106172
FGSG_08205	related to ornithine aminotransferase	8.0921	16.9362	-1.06552	0.0252838
FGSG_08209	non-ribosomal peptide synthetase	1.11478	2.98048	-1.41879	0.00259842	488397
FGSG_08238	conserved hypothetical protein	438.48	1297.89	-1.56559	0.00259842	15478.6	146AA secretory, possible AMP, even number of cys
FGSG_08246	conserved hypothetical protein	5.89757	20.2992	-1.78323	0.00259842	56246.6
FGSG_08405	probable ATP-dependent DNA helicase	0.786178	2.39719	-1.60841	0.00259842	109851
FGSG_08440	conserved hypothetical protein	34.6029	70.461	-1.02593	0.00450868	16278.6
FGSG_08511	related to D-arabinitol 2-dehydrogenase	10.8221	36.4516	-1.752	0.00259842	37261.7	related to D-arabinitol 2-dehydrogenase
FGSG_08589	hypothetical protein	13.8983	27.8406	-1.00228	0.00450868
FGSG_09060	conserved hypothetical protein	3.91597	8.43127	-1.10638	0.00450868	61598.6
FGSG_09061	related to 5-carboxyvanillate decarboxylase	1.7746	12.4896	-2.81515	0.00259842	38443.8
FGSG_09063	related to salicylate 1-monooxygenase	4.52571	18.3974	-2.02329	0.00259842	49743.8
FGSG_09129	related to ankyrin 1	0.847268	1.87721	-1.1477	0.00632949	190849
FGSG_09136	conserved hypothetical protein	17.0974	38.9815	-1.18901	0.00259842	27825.7
FGSG_09146	related to ankyrin 1	10.8895	27.7442	-1.34925	0.00259842	151689
FGSG_09154	related to lysophospholipase	7.46477	15.2466	-1.03032	0.0244137	30177.7
FGSG_09182	probable polyketide synthase	0.911491	3.31811	-1.86406	0.00259842
FGSG_09268	conserved hypothetical protein	75.8314	184.027	-1.27905	0.00259842	27827.7	Proline rich
FGSG_09575	related to CSF1 protein	9.54851	19.1079	-1.00082	0.00259842	359166
FGSG_09651	related to large-conductance mechanosensitive channel	16.0969	33.576	-1.06065	0.0157732	19392.3
FGSG_09820	related to cysteine dioxygenase type I	24.6473	64.9635	-1.3982	0.00259842	24347.4
FGSG_09977	conserved hypothetical protein	8.04902	18.07	-1.16671	0.0434634	15123.7
FGSG_10191	conserved hypothetical protein	15.2311	31.6278	-1.05418	0.00632949	25208.1
FGSG_10206	conserved hypothetical protein	24.8394	52.042	-1.06705	0.00259842	17359.8	162aa secreted, possible amp, some similarities to NosD Nitrous oxidase accessory protein Hhpred
FGSG_10212	probable SnodProt1 PRECURSOR	31.6239	71.3394	-1.17369	0.0106172	14499.5	probable SnodProt1 precursor, cytotoxic to plants and needed for virulence in magnaporthe, AMP even no cys
FGSG_10303	conserved hypothetical protein	106.771	223.367	-1.0649	0.00259842	15861.2
FGSG_10372	conserved hypothetical protein	14.6624	37.0447	-1.33714	0.00259842	28313.7	hmmer seems to contain a Nucleotidyl transferase and a CRISPR-associated protein (Cas_Cas02710) domain
FGSG_10433	conserved hypothetical protein	72.5369	164.605	-1.18222	0.00259842	32498.2
FGSG_10443	conserved hypothetical protein	15.381	30.9388	-1.00827	0.0270697	7130.3	67AA, NCSP, even no Cys, possible AMP
FGSG_10446	related to PDC5 - pyruvate decarboxylase, isozyme 2	1.08718	2.89592	-1.41343	0.00928008	61966
FGSG_10449	hypothetical protein	1.06757	2.47756	-1.21459	0.0192736
FGSG_10455	conserved hypothetical protein	2.95222	7.7933	-1.40043	0.00928008	27961.9
FGSG_10601	related to vegetatible incompatibility protein HET-E-1	3.26182	6.87382	-1.07544	0.00450868	139452	related to vegetatible incompatibility protein HET-E-1, NACHT, WD40 Non self recognition protein Pauletti et al 2007
FGSG_10618	hypothetical protein	23.9557	72.0129	-1.58788	0.00259842	12994
FGSG_10960	related to linoleate diol synthase	31.17	76.9258	-1.30331	0.00259842	123070
FGSG_11104	conserved hypothetical protein	0.545049	2.54218	-2.22161	0.0145206	37200.5
FGSG_11110	conserved hypothetical protein	1.10249	7.89441	-2.84006	0.00259842	49088.7
FGSG_11111	related to HNM1 - Choline permease	14.3479	35.1006	-1.29065	0.00259842	58489
FGSG_11122	related to nicotinamide mononucleotide permease	1.62755	4.13452	-1.34502	0.0145206	55765.9
FGSG_11146	related to linoleate diol synthase	1.22517	3.06638	-1.32355	0.00450868	159899
FGSG_11192	conserved hypothetical protein	3.15305	7.64739	-1.27822	0.00450868	68391.8	contain Flavin containing amine oxidoreductase domain
FGSG_11205	probable SnodProt1 precursor	443.956	1671.95	-1.91304	0.00259842	14582.7	probable SnodProt1 precursor, cytotoxic to plants and needed for virulence in magnaporthe, AMP many cys but not even no
FGSG_11206	conserved hypothetical protein	0.324966	1.41274	-2.12014	0.029997	51606.5
FGSG_11251	conserved hypothetical protein	2.82684	11.058	-1.96782	0.00259842	60784.2	???
FGSG_11680	hypothetical protein	0.550242	1.7495	-1.6688	0.0145206
FGSG_11934	hypothetical protein	10.9869	23.4688	-1.09496	0.00259842
FGSG_12009	hypothetical protein	48.1457	99.3495	-1.04511	0.00783651
FGSG_12012	conserved hypothetical protein	2.15873	7.97096	-1.88457	0.00259842	61031.5
FGSG_12132	conserved hypothetical protein	0.277489	0.880786	-1.66636	0.0364398	92450.1
FGSG_12206	conserved hypothetical protein	3.30403	7.45414	-1.17381	0.00928008	52012.3	Fumarate reductase/succinate dehydrogenase flavoprotein, N-terminal
FGSG_12505	related to allantoate permease	2.54667	5.15046	-1.01609	0.0384248	57744.3
FGSG_12519	probable aspartate aminotransferase, cytoplasmic	7.27914	15.0455	-1.0475	0.0133432	53607.1
FGSG_12862	probable tubulin folding cofactor C	735.215	1861.08	-1.33991	0.00259842	28422.1	probable tubulin folding cofactor C, .cytokinesis (cell division) /septum formation and hydrolysis
FGSG_13212	related to d-alanyl-d-alanine carboxypeptidase precursor	4.30867	9.3777	-1.12199	0.00259842	65221.5
FGSG_13411	hypothetical protein	7.01151	29.7918	-2.08712	0.00259842	11457.9
FGSG_13518	conserved hypothetical protein	6.29327	12.803	-1.0246	0.0328323	32944.1
FGSG_13581	hypothetical protein	1.86193	4.08609	-1.13392	0.00259842
FGSG_13582	hypothetical protein	0.653635	2.12828	-1.70313	0.00259842
FGSG_13583	hypothetical protein	0.305767	1.09066	-1.8347	0.00259842
FGSG_13598	conserved hypothetical protein	9.69046	27.7339	-1.51701	0.0145206	11288.1

## Sheet: H2 FLG upreg
Broad	FGDB function	FLG	MQ	log2(fold_change)	q_value	MW	Annot
FGSG_00171	conserved hypothetical protein	2.42463	0.466065	2.37916	0.0484226	18336.3	161 AA, Alkaline hydrophobic peptide, no secretion signal not likely AMP
FGSG_00539	related to major facilitator MirA	98.7633	7.17157	3.78361	0.00259842	66264.8	related to major facilitator MirA
FGSG_00541	related to multidrug resistance protein	3.32956	0.958167	1.79699	0.00259842	145149	related to multidrug resistance protein
FGSG_00742	related to S-adenosylmethionine:diacylglycerol 3-amino-3-carboxypropyl transferase	1.88495	0.676824	1.47767	0.0169709	93927.7	related to S-adenosylmethionine:diacylglycerol 3-amino-3-carboxypropyl transferase, isoprenoid metabol
FGSG_00931	hypothetical protein	244.153	110.769	1.14023	0.00259842		mitochondrial Alcohol acetyltransferase
FGSG_00966	conserved hypothetical protein	12.0535	5.177	1.21927	0.00259842	52044.4
FGSG_01159	conserved hypothetical protein	13.0368	6.09295	1.09738	0.00259842	67035.5
FGSG_01217	probable carbamoyl-phosphate synthase (glutamine-hydrolyzing) arginine-specific large chain	88.7953	41.9154	1.083	0.00259842	128513
FGSG_01254	probable protein MET-10	56.6192	23.0744	1.295	0.00259842	52516.1	probable protein MET-10
FGSG_01342	probable alternative oxidase precursor, mitochondrial	52.5839	22.7711	1.20742	0.00259842	40619.9
FGSG_01733	hypothetical protein	2.57028	1.07333	1.25983	0.00632949		related to D-amino acid hydantoin hydrolase (hydantoinase)
FGSG_01749	conserved hypothetical protein	5.63814	1.33964	2.07337	0.00259842	52168.6	secreted protein ???
FGSG_01770	conserved hypothetical protein	58.6091	7.18226	3.02862	0.00259842	29489.8	secreted protein with 1 TM
FGSG_01771	conserved hypothetical protein	284.797	23.6065	3.59268	0.00259842	21364.8	HHPRED Sensor-transducer of the stress-activated PKC1-MPK1 kinase pathway involved in maintenance of cell wall integrity; involved in organization of the actin cytoskeleton; secretory pathway Wsc1p is required for the arrest of secretion response [Saccharomyces cerevisiae, can be involved in hypo-osmotic shock resistance
FGSG_01789	related to ferric reductase Fre2p	224.104	12.7632	4.13411	0.00259842	80631.6	related to ferric reductase Fre2p
FGSG_01790	polyketide synthase	3.97971	0.124899	4.99383	0.00259842	270332	PKS11, Polyketide synthase
FGSG_01815	conserved hypothetical protein	5.51495	1.16426	2.24393	0.00928008	18948.3	170 aa secreted acidic
FGSG_02289	conserved hypothetical protein	10.4219	4.59413	1.18176	0.00928008	44054.1	Phosphatidylinositol (PI) phosphodiesterase
FGSG_02339	related to SUC2 - invertase (sucrose hydrolyzing enzyme)	7.20037	0.268355	4.74586	0.00259842	60625.1	related to SUC2 - invertase (sucrose hydrolyzing enzyme)
FGSG_02378	conserved hypothetical protein	2.104	0	#VALUE!	0.00259842	12466	117aa secreted protein, HHPRED defensin like
FGSG_02428	conserved hypothetical protein	27.0226	4.57297	2.56296	0.00259842	34643.3	Putative esterase
FGSG_02500	conserved hypothetical protein	24.937	11.986	1.05694	0.00928008	27279.1
FGSG_02641	probable RCO3 - probable glucose transporter	261.053	26.4313	3.30403	0.00259842	59103.3	probable RCO3 - probable glucose transporter
FGSG_02642	hypothetical protein	7.89717	1.27213	2.63409	0.00632949	17768.3	??????
FGSG_02682	conserved hypothetical protein	36.164	11.1056	1.70327	0.00259842	63472.1	secreted contain Fumarate reductase/succinate dehydrogenase flavoprotein domain
FGSG_02847	probable ABC1 transport protein	21.8887	8.07999	1.43776	0.00259842	164704
FGSG_02863	conserved hypothetical protein	16.9788	5.90897	1.52276	0.00259842	43176.4
FGSG_02907	hypothetical protein	104.494	46.4953	1.16827	0.00259842
FGSG_02949	hypothetical protein	3.58964	1.16924	1.61827	0.00928008	61683.6	hhpred strong similarity to PROCOLLAGEN-LYSINE,2-OXOGLUTARATE 5-DIOXYGENASE/GLYCOSYLTRANSFERASE
FGSG_02950	related to neutral amino acid permease	74.7653	29.2609	1.35339	0.00259842	52999.2	related to neutral amino acid permease
FGSG_02968	conserved hypothetical protein	40.9648	19.2749	1.08766	0.00259842	29008
FGSG_03028	conserved hypothetical protein	718.47	262.94	1.45019	0.00259842	11879.9	106aa, NCSP non-amp
FGSG_03032	related to vacuolar membrane protein HMT1	6.20821	2.8923	1.10196	0.00632949	90311.9
FGSG_03048	related to dTDP-glucose 4,6-dehydratase	13.197	4.39859	1.5851	0.00259842	36578	related to dTDP-glucose 4,6-dehydratase
FGSG_03072	related to tripeptidyl-peptidase I	1.6713	0.518401	1.68883	0.0244137	64742.7
FGSG_03100	probable mfs-multidrug-resistance transporter	1.7054	0.401634	2.08615	0.00450868		probable mfs-multidrug-resistance transporter
FGSG_03120	related to diacylglycerol pyrophosphate phosphatase DPP1	54.7328	18.2864	1.58163	0.00259842	43356
FGSG_03168	related to myo-inositol transport protein ITR1	64.8702	27.5443	1.2358	0.00450868	63694.1
FGSG_03180	probable TSA1 - thiol-specific antioxidant	346.088	151.335	1.19339	0.00259842	22760.9	probable TSA1 - thiol-specific antioxidant
FGSG_03181	related to glutamic acid decarboxylase	10.3076	5.03086	1.03484	0.0145206	53012.5
FGSG_03220	hypothetical protein	29.2723	5.65968	2.37075	0.00259842	39335.1	1TM domain ???
FGSG_03247	probable GUT1 - glycerol kinase	197.979	76.9217	1.36389	0.00259842	56310.8
FGSG_03288	related to acid beta-fructofuranosidase precursor	317.32	12.1164	4.71091	0.00259842	64745.5	related to acid beta-fructofuranosidase precursor
FGSG_03290	conserved hypothetical protein	9.99428	2.71623	1.8795	0.00783651	15498.7	unknon with avidin like properties (propsearch)
FGSG_03330	related to Staphylococcus multidrug resistance protein	3.28788	1.20245	1.45118	0.0203288	49952.2	related to Staphylococcus multidrug resistance protein
FGSG_03410	related to beta-glucosidase	18.7022	2.35342	2.99038	0.00259842	92590.1	related to beta-glucosidase
FGSG_03411	conserved hypothetical protein	33.4878	6.2881	2.41294	0.00259842	30338.1
FGSG_03422	conserved hypothetical protein	107.292	51.5587	1.05725	0.00259842	20401.9
FGSG_03424	related to lactose permease	3.16027	1.36046	1.21596	0.0411417	59856.7
FGSG_03425	hypothetical protein	5.20449	1.54671	1.75055	0.00450868
FGSG_03440	hypothetical protein	59.8065	27.1257	1.14064	0.00259842
FGSG_03460	related to peptide transporter	352.019	158.71	1.14926	0.0203288	88432.6	related to peptide transporter, related to OPT1 - High-affinity glutathione transporter
FGSG_03462	related to alpha-glucosidase b	4.95989	2.25956	1.13426	0.00783651	107967
FGSG_03538	regulatory protein	3.11761	0.488198	2.6749	0.00450868	47645.9	TRI10 regulatory protein
FGSG_03539	hypothetical protein	8.97902	1.73194	2.37417	0.00259842	4583.4	Tri9
FGSG_03565	related to glutamine rich protein, nitrogen starvation-induced	284.826	127.705	1.15726	0.00259842	25222.2
FGSG_03688	related to integral membrane protein pth11	144.273	65.65	1.13594	0.00259842	43558.8	related to integral membrane protein pth11
FGSG_03692	related to Fre1p and Fre2p	1.14552	0.30698	1.89979	0.0478804	68645.4
FGSG_03742	related to cellobiose dehydrogenase	0.917443	0.294268	1.64049	0.0451752	84371.4
FGSG_03743	hypothetical protein	14.5747	5.63902	1.36995	0.00259842
FGSG_03744	related to major facilitator MirA	358.404	112.377	1.67324	0.00259842	64990.2	related to major facilitator MirA
FGSG_03745	related to aerobactin siderophore biosynthesis protein iucB	132.343	22.669	2.54549	0.00259842	49410.1	related to aerobactin siderophore biosynthesis protein iucB
FGSG_03746	related to enoyl-CoA hydratase	20.9832	3.83184	2.45313	0.00259842		related to enoyl-CoA hydratase
FGSG_03747	related to AM-toxin synthetase (AMT)	9.77153	2.28814	2.09441	0.00259842	228312	NPS6 related to AM-toxin synthetase (AMT), extracellular siderophore
FGSG_03749	probable neutral amino acid permease	319.365	146.03	1.12894	0.00259842	41257.8
FGSG_03869	related to glucose/galactose transporter	68.0247	4.27252	3.9929	0.00259842	48488.4	related to glucose/galactose transporter
FGSG_03884	related to cornifin B	19.9629	9.76618	1.03146	0.0180073	49727.9	related to cornifin B secreted carbohydrate binding, It is cross-linked to membrane proteins by transglutaminase which leads to formation of an insoluble envelope. It is expressed during differentiation in squamous tissues such as epidermis, esophagus, tongue or trachea.
FGSG_03890	probable alpha-glucosidase (maltase)	25.6843	0.709527	5.17789	0.00259842	66846	probable alpha-glucosidase (maltase)
FGSG_04245	related to Ca2+-transporting ATPase	154.116	41.2246	1.90244	0.00259842	123700	related to Ca2+-transporting ATPase
FGSG_04333	related to long-chain-fatty-acid-CoA ligase	10.0754	0.485691	4.37465	0.00259842	63606.9	related to long-chain-fatty-acid-CoA ligase
FGSG_04334	related to aerobactin siderophore biosynthesis protein iucB	1.84629	0.310369	2.57258	0.00632949	51224	related to aerobactin siderophore biosynthesis protein iucB
FGSG_04335	conserved hypothetical protein	12.4013	2.85842	2.11721	0.00259842	57511	domain FAD-dependent pyridine nucleotide-disulphide oxidoreductase
FGSG_04383	conserved hypothetical protein	1.59707	0.497208	1.68351	0.0429304	53285.4
FGSG_04471	conserved hypothetical protein	30.9373	10.6497	1.53854	0.00259842	23413.6
FGSG_04499	conserved hypothetical protein	8.60014	3.80436	1.17671	0.00632949	40613.3	protein kinase
FGSG_04553	conserved hypothetical protein	3.11473	1.27141	1.29267	0.0234439	58811.6	secreted contains Arylsulfotransferase domain
FGSG_04569	conserved hypothetical protein	3.89668	1.1524	1.7576	0.0270697	27806.9
FGSG_04826	mannitol dehydrogenase	3743.11	1709.59	1.13059	0.0180073	28438.1	MTDH1, mannitol dehydrogenase
FGSG_04827	related to nicotinamide mononucleotide permease	20.4459	9.63353	1.08568	0.00259842	56417.9
FGSG_04900	conserved hypothetical protein	7.70549	2.20785	1.80325	0.00259842	48705.2
FGSG_04933	conserved hypothetical protein	180.793	80.5936	1.1656	0.00259842	16231	secreted possible AMP
FGSG_04943	probable amino acid permease NAAP1	8.58593	2.86345	1.58422	0.00259842	63098.7
FGSG_05159	probable FET3 - cell surface ferroxidase, high affinity	1029.35	282.8	1.86388	0.00259842	68713	probable FET3 - cell surface ferroxidase, high affinity
FGSG_05160	related to high-affinity iron permease	1244.91	396.42	1.65094	0.00259842	39012.5	related to high-affinity iron permease FTR1
FGSG_05203	related to RNA-binding protein pumilio	6.01433	2.94362	1.03081	0.0169709	84585.6
FGSG_05321	probable fatty acid synthase, alpha subunit	292.113	116.875	1.32156	0.00259842	204147	probable fatty acid synthase, alpha subunit
FGSG_05322	probable fatty-acyl-CoA synthase, beta subunit	213.701	80.5031	1.40848	0.00259842	233392	probable fatty-acyl-CoA synthase, beta subunit
FGSG_05353	conserved hypothetical protein	5.71472	1.80809	1.66022	0.00450868	47628.8
FGSG_05467	related to dTDP-glucose 4,6-dehydratase	78.3927	38.1497	1.03905	0.00259842	50512.7	elated to dTDP-glucose 4,6-dehydratase
FGSG_05471	related to aspartic proteinase OPSB	4.91903	2.05852	1.25676	0.0133432	49967.6
FGSG_05574	probable GAP1 - General amino acid permease	1027.5	453.449	1.18012	0.00259842	57920.4
FGSG_05681	conserved hypothetical protein	76.8133	34.2972	1.16326	0.0145206	12717.3
FGSG_05733	probable isocitrate dehydrogenase [NAD] subunit 1, mitochondrial precursor	109.025	52.6954	1.04891	0.00259842	41141.3	probable isocitrate dehydrogenase [NAD] subunit 1, mitochondrial precursor
FGSG_05746	conserved hypothetical protein	4.65365	2.00295	1.21624	0.0451752	33041.5
FGSG_05801	conserved hypothetical protein	15.9763	2.827	2.49859	0.00259842	53364.9	Major facilitator superfamily MFS-1
FGSG_05848	probable SIT1 - Transporter of the bacterial siderophore ferrioxamine B	62.9547	20.3671	1.62808	0.00259842	63754.8	probable SIT1 - Transporter of the bacterial siderophore ferrioxamine B
FGSG_06108	related to triose phosphate/3-phosphoglycerate/phosphate translocator	126.151	57.0994	1.14361	0.00450868	43410.2	related to triose phosphate/3-phosphoglycerate/phosphate translocator
FGSG_06145	conserved hypothetical protein	7.34893	2.30359	1.67365	0.00259842	55719.6	contains Haem oxygenase-like domain
FGSG_06148	conserved hypothetical protein	15.5258	6.19167	1.32627	0.00450868	21920.4
FGSG_06464	related to sugar transporter	68.2124	26.1912	1.38095	0.00259842	56583	related to sugar transporter
FGSG_06479	conserved hypothetical protein	38.0833	18.4644	1.04441	0.0192736	77773.6
FGSG_06552	hypothetical protein	3.40541	0.404869	3.0723	0.00259842
FGSG_06580	probable acetyl-CoA carboxylase	143.657	64.348	1.15866	0.00450868	255616
FGSG_06752	probable UGA2 - succinate semialdehyde dehydrogenase	289.637	124.03	1.22356	0.00259842	52803.5	probable UGA2 - succinate semialdehyde dehydrogenase
FGSG_06821	related to microtubule-interacting protein	38.6711	2.70944	3.83519	0.00259842	50612.7	contains WD40/YVTN repeat-like-containing domain (similarities to ribosome biogenesis protein)
FGSG_06822	probable glycogen synthase	198.038	88.3123	1.16509	0.00259842	80161.1	probable glycogen synthase
FGSG_06891	conserved hypothetical protein	194.377	53.5766	1.85919	0.00259842	17129.9
FGSG_07527	conserved hypothetical protein	1045.34	494.397	1.08024	0.00259842	9747.2
FGSG_07583	conserved hypothetical protein	28.1819	8.58913	1.71418	0.00259842	27561.3
FGSG_07598	conserved hypothetical protein	21.3378	8.26388	1.36852	0.00259842	56168.3	contain Alcohol acetyltransferase domain
FGSG_07631	related to hexose transporter protein	55.0423	17.6009	1.6449	0.00259842	59134.6
FGSG_07665	related to major facilitator MirA	42.6473	2.10635	4.33964	0.00259842	64170.8	related to major facilitator MirA
FGSG_07666	related to quinate transport protein	147.525	53.2014	1.47142	0.00259842	59538.8	related to quinate transport protein
FGSG_07667	conserved hypothetical protein	38.2989	15.0165	1.35076	0.00259842	50277.1	contains HNH endonuclease domain hmmer
FGSG_07678	related to acid phosphatase Pho610	236.622	44.9252	2.39699	0.00259842	47808.6	related to acid phosphatase Pho610
FGSG_07679	related to proposed vacuolar iron transport protein	100.361	39.9469	1.32904	0.00259842	29667.1	related to proposed vacuolar iron transport protein
FGSG_07728	conserved hypothetical protein	4.67848	1.65289	1.50105	0.0392192	23147.3
FGSG_07775	probable aspartic proteinase precursor	30.6406	10.4601	1.55055	0.00259842	42492.3	secretory, probable aspartic proteinase precursor
FGSG_07886	conserved hypothetical protein	4.00233	1.72012	1.21834	0.00450868	99064.2	11 TM Cas1p-like Cas1p is a membrane protein necessary for the O‐acetylation of the Cryptococcus neoformans capsular polysaccharide
FGSG_07895	conserved hypothetical protein	107.18	43.5242	1.30015	0.00259842	15715.4	no secretion signal otherwize possible AMP
FGSG_07998	conserved hypothetical protein	6.54536	2.37524	1.4624	0.00259842	45959.5
FGSG_08075	hypothetical protein	136.079	58.501	1.21791	0.00259842
FGSG_08121	related to ferric reductase Fre2p	12.4156	3.57013	1.7981	0.00259842	99838.2	related to ferric reductase Fre2p
FGSG_08269	conserved hypothetical protein	6.48764	2.76867	1.2285	0.0106172	52822
FGSG_08318	conserved hypothetical protein	7.62632	1.24687	2.61267	0.00259842	47669.9	no known domains
FGSG_08343	probable PMA1 - H+-transporting P-type ATPase	105.093	47.7603	1.13779	0.00259842	110849	probable PMA1 - H+-transporting P-type ATPase
FGSG_08347	choline permease	141.562	55.0005	1.36392	0.00259842	57564.7	HNM1 choline permease
FGSG_08375	related to dicarboxylate carrier protein	121.426	50.8728	1.25511	0.00259842	34547.3	related to dicarboxylate carrier protein
FGSG_08414	conserved hypothetical protein	2.50044	0.426555	2.55138	0.0120836	38578	contains nadp oxireductase domains
FGSG_08456	probable vivid PAS protein VVD	96.6495	43.9779	1.13598	0.00632949	21516.7	probable vivid PAS protein VVD, environmental sensor protein
FGSG_08817	probable novel protein of ras superfamily KREV-1	79.3986	34.6968	1.19431	0.00259842	24741.8	probable novel protein of ras superfamily KREV-1
FGSG_09039	probable neutral amino acid permease	234.911	87.6425	1.42241	0.00259842	50398.4
FGSG_09040	related to tryptophan 2,3 dioxygenase	5.12682	2.2961	1.15888	0.0157732	55249.4
FGSG_09048	related to adenosylmethionine-8-amino-7-oxononanoate aminotransferase	3.66244	1.35931	1.42993	0.00259842	81471.1
FGSG_09049	related to LCB2 - serine C-palmitoyltransferase subunit	6.15384	2.74847	1.16286	0.0169709	45850.5
FGSG_09051	hypothetical protein	6.44584	2.25033	1.51823	0.0106172	36275.5
FGSG_09052	related to quinate transport protein	13.378	5.34577	1.32339	0.00259842	61973.7	Major facilitator,related to quinate transport protein
FGSG_09081	probable maltose permease (MalP)	6.47572	0.58739	3.46265	0.00259842	61503.9	probable maltose permease (MalP)
FGSG_09082	probable alpha-glucosidase (maltase)	20.7891	4.02889	2.36737	0.00259842	68331	probable alpha-glucosidase (maltase)
FGSG_09148	conserved hypothetical protein	4.16234	1.81613	1.19653	0.0222513	57225.3
FGSG_09155	probable phosphate transport protein MIR1	76.4139	27.5421	1.4722	0.00259842	33290.5	mitochondrial, probable phosphate transport protein MIR1
FGSG_09240	related to pyruvate dehydrogenase (lipoamide) alpha chain precursor	7.82148	2.63244	1.57104	0.00259842	50626.5	related to pyruvate dehydrogenase (lipoamide) alpha chain precursor
FGSG_09335	related to multidrug resistance protein	490.834	195.71	1.32652	0.00259842	66146.8	related to multidrug resistance protein
FGSG_09343	conserved hypothetical protein	2.76645	1.12377	1.29968	0.0291156	59125.4
FGSG_09354	probable neutral amino acid permease	3.78603	1.04911	1.85151	0.00450868	50641.8
FGSG_09677	conserved hypothetical protein	15.4921	6.26388	1.30641	0.00259842	33320.4
FGSG_09726	conserved hypothetical protein	9.42395	3.81521	1.30457	0.00259842	65581	contains Fungal transcriptional regulatory protein, N-terminal
FGSG_09737	related to dityrosine transporter	3.23605	1.36279	1.24767	0.0244137
FGSG_09741	conserved hypothetical protein	20.3068	7.54451	1.42847	0.0492652	9133
FGSG_10118	probable ketol-acid reductoisomerase (ilv-2)	44.9693	15.5626	1.53085	0.00259842	44908.9
FGSG_10347	probable IDP1 - isocitrate dehydrogenase (NADP+), mitochondrial	95.2405	43.1729	1.14145	0.00259842	51885.5	probable IDP1 - isocitrate dehydrogenase (NADP+), mitochondrial
FGSG_10462	hypothetical protein	2.26341	0.401427	2.49529	0.0106172
FGSG_10540	conserved hypothetical protein	53.4798	18.9565	1.4963	0.00259842	65585.4
FGSG_10549	conserved hypothetical protein	962.296	439.212	1.13156	0.00450868	19030.2
FGSG_10587	related to peroxisomal amine oxidase (copper-containing)	443.383	190.158	1.22135	0.00259842	84978.7	related to peroxisomal amine oxidase (copper-containing)
FGSG_10621	hypothetical protein	43.5423	16.7685	1.37666	0.00259842
FGSG_10916	related to integral membrane protein	4.24559	1.50067	1.50036	0.0402786
FGSG_10917	conserved hypothetical protein	4.74751	1.72376	1.46161	0.00783651	49949.6
FGSG_10983	hypothetical protein	7.0455	3.28403	1.10123	0.0270697
FGSG_11029	related to major facilitator MirA	40.428	11.2197	1.84932	0.00259842	69576.7	related to major facilitator MirA
FGSG_11030	related to ferric reductase Fre2p	7.42408	3.63858	1.02884	0.0337985	62531.1
FGSG_11128	probable aspartate aminotransferase, cytoplasmic	2.61048	0.915266	1.51205	0.0244137	47715.1
FGSG_11150	probable maltose permease (MalP)	117.008	4.63119	4.65908	0.00259842	60529.4	probable maltose permease (MalP)
FGSG_11189	conserved hypothetical protein	4.4433	1.4968	1.56975	0.0180073	27282.7
FGSG_11271	hypothetical protein	23.4055	11.4957	1.02575	0.00783651		Transcription factor, fungi
FGSG_11272	probable ABC1 transport protein	79.9817	11.8867	2.75033	0.00259842	163802	probable ABC1 transport protein
FGSG_11275	related to major facilitator MirA	127.471	11.8968	3.42153	0.00259842	65049	related to major facilitator MirA
FGSG_11276	hypothetical protein	1.01046	0.18084	2.48223	0.0262606	66385.3
FGSG_11326	probable glucan 1,4-alpha-glucosidase	8.6972	3.97435	1.12983	0.00632949	63383.2	secreted probable glucan 1,4-alpha-glucosidase
FGSG_11386	related to triacylglycerol lipase II precursor	1.5499	0.466043	1.73364	0.0252838	58382.6
FGSG_11407	conserved hypothetical protein	548.456	165.243	1.73079	0.00259842	46104.9	contain domain Pyridine nucleotide-disulphide oxidoreductase
FGSG_11417	related to transmembrane transporter Liz1p	2.14354	0.684627	1.6466	0.0282114	53969.7
FGSG_11507	conserved hypothetical protein	11.4373	4.8069	1.25057	0.00259842		secreted containing WSC carbohydrate binding domain
FGSG_11884	probable branched-chain alpha-keto acid dehydrogenase complex	7.84795	3.21871	1.28583	0.00928008	51190.9	probable branched-chain alpha-keto acid dehydrogenase complex
FGSG_11918	hypothetical protein	22.6336	7.37383	1.61798	0.00259842	6785.6
FGSG_12129	probable peroxisomal amine oxidase	13.1001	4.15916	1.65522	0.00259842	76978.7	probable peroxisomal amine oxidase
FGSG_12164	related to S.pombe pac2 protein	31.5852	6.80645	2.21427	0.00259842	37756	related to S.pombe pac2 protein, gluconate transporter
FGSG_12331	related to oxidoreductase	18.4861	9.14428	1.0155	0.00928008	35478.6
FGSG_12341	probable amino acid transport protein GAP1	10.1719	4.66376	1.12502	0.00259842	64899.9
FGSG_12460	hypothetical protein	37.1946	14.5099	1.35805	0.0106172	11616.6
FGSG_12470	related to beta transducin-like protein	8.35208	0.375688	4.47453	0.00259842	63500.4	HET protein related to beta transducin-like protein, sensing other organisms
FGSG_12704	related to ABC transporter	55.2691	17.4764	1.66107	0.00259842	137651	related to ABC transporter
FGSG_12749	hypothetical protein	6.94363	1.79677	1.95028	0.00259842	21992.1
FGSG_13185	related to laccase precursor	23.0928	6.73048	1.77866	0.00259842	77525.1	related to laccase precursor
FGSG_13295	hypothetical protein	11.3083	4.24705	1.41286	0.00259842
FGSG_13381	conserved hypothetical protein	9.90811	4.31595	1.19893	0.00450868	55920.6
FGSG_13392	conserved hypothetical protein	180.851	75.7593	1.25531	0.00259842	3648.4
FGSG_13394	hypothetical protein	50.3715	19.1942	1.39194	0.00259842		related to long-chain-fatty-acid-CoA ligase
FGSG_13896	hypothetical protein	4.76116	2.17482	1.13042	0.0291156	61369.5
FGSG_13897	related to NAAP-1 amino acid permease NAAP1	209.034	51.0952	2.03247	0.00259842		related to NAAP-1 amino acid permease NAAP1
FGSG_14016	conserved hypothetical protein	18.9209	7.84985	1.26924	0.00259842	70340.8	STAND according to S Saupe, Contains ankyrin and NACHT domains, flg responding

## Sheet: H4 FLG downreg
Broad	FGDB function	FLG	MQ	log2(fold_change)	q_value	MW	Annot
FGSG_00260	conserved hypothetical protein	173.666	1111.4	-2.67799	0.009968	7981.3	77aa secreted defensin like possible AMP high number and even number of cys
FGSG_03211	conserved hypothetical protein	176.162	432.853	-1.29698	0.0262316	14007
FGSG_03970	hypothetical protein	1176.36	3079.25	-1.38825	0.009968		NCSP, 106aa anionic possibly nonAMP
FGSG_04583	conserved hypothetical protein	22.6151	96.1596	-2.08815	0.009968	15833	148aa, secreted possible AMP even no Cys
FGSG_05846	conserved hypothetical protein	192.458	442.842	-1.20225	0.0191692	20269.9
FGSG_06548	related to NDP-N-acetyl-D-galactosaminuronic acid dehydrogenase	71.8531	213.786	-1.57304	0.009968	49302.4
FGSG_06549	related to chitin binding protein	48.8219	183.115	-1.90715	0.009968	50225
FGSG_06550	related to chitin synthase	10.0996	28.3475	-1.48892	0.009968	74054.8
FGSG_08122	conserved hypothetical protein	115.142	362.399	-1.65416	0.009968	20796.6	Secreted 191 AA
FGSG_08230	conserved hypothetical protein	43.3281	108.47	-1.32392	0.009968	58728.6	Major facilitator superfamily MFS-1
FGSG_09570	conserved hypothetical protein	100.877	245.064	-1.28057	0.0460062	18777.3
FGSG_10433	conserved hypothetical protein	32.7594	116.566	-1.83116	0.009968	32498.2
FGSG_12151	conserved hypothetical protein	7548.31	18086.2	-1.26066	0.0401935	4708.5	40aa possible AMP

## Sheet: H4 FLG upreg
Broad	FGDB function	FLG	MQ	log2(fold_change)	q_value	MW	Annot
FGSG_00539	related to major facilitator MirA	34.9869	5.52528	2.6627	0.009968	66264.8	related to major facilitator MirA
FGSG_01674	conserved hypothetical protein	16.4306	4.93009	1.7367	0.0460062	18308.9	159aa secretory protein
FGSG_01749	conserved hypothetical protein	4.76007	1.20962	1.97643	0.032682	52168.6	secreted protein ???
FGSG_01770	conserved hypothetical protein	40.2712	3.59854	3.48426	0.009968	29489.8	secreted protein with 1 TM
FGSG_01771	conserved hypothetical protein	146.113	14.5094	3.33203	0.009968	21364.8	HHPRED Sensor-transducer of the stress-activated PKC1-MPK1 kinase pathway involved in maintenance of cell wall integrity; involved in organization of the actin cytoskeleton; secretory pathway Wsc1p is required for the arrest of secretion response [Saccharomyces cerevisiae, can be involved in hypo-osmotic shock resistance
FGSG_01789	related to ferric reductase Fre2p	106.963	9.05226	3.56268	0.009968	80631.6	related to ferric reductase Fre2p
FGSG_01790	polyketide synthase	1.79402	0.0845473	4.4073	0.009968	270332	PKS11, Polyketide synthase
FGSG_01791	conserved hypothetical protein	1.81922	0	inf	0.009968	47280.9	domain MmgE/PrpD propionate catabolism
FGSG_02378	conserved hypothetical protein	1.87827	0	inf	0.009968	12466	117aa secreted protein, HHPRED defensin like
FGSG_02428	conserved hypothetical protein	22.8771	4.40913	2.37534	0.009968	34643.3	Putative esterase
FGSG_02641	probable RCO3 - probable glucose transporter	610.66	121.633	2.32783	0.009968	59103.3	probable RCO3 - probable glucose transporter
FGSG_02949	hypothetical protein	3.93958	0.750552	2.39202	0.009968	61683.6	hhpred strong similarity to PROCOLLAGEN-LYSINE,2-OXOGLUTARATE 5-DIOXYGENASE/GLYCOSYLTRANSFERASE
FGSG_03048	related to dTDP-glucose 4,6-dehydratase	14.4825	3.73091	1.95671	0.009968	36578	related to dTDP-glucose 4,6-dehydratase
FGSG_03220	hypothetical protein	59.4376	7.82716	2.92482	0.009968	39335.1	1TM domain ???
FGSG_03288	related to acid beta-fructofuranosidase precursor	250.604	3.83622	6.02958	0.009968	64745.5	related to acid beta-fructofuranosidase precursor
FGSG_03593	related to 6-hydroxy-D-nicotine oxidase	3.92912	0.797768	2.30017	0.0262316	64658	related to 6-hydroxy-D-nicotine oxidase
FGSG_03745	related to aerobactin siderophore biosynthesis protein iucB	83.9565	21.3817	1.97326	0.009968	49410.1	related to aerobactin siderophore biosynthesis protein iucB
FGSG_03746	related to enoyl-CoA hydratase	16.4691	2.91917	2.49613	0.009968		related to enoyl-CoA hydratase
FGSG_03747	related to AM-toxin synthetase (AMT)	6.31774	1.50606	2.06863	0.009968	228312	NPS6 related to AM-toxin synthetase (AMT), extracellular siderophore
FGSG_03869	related to glucose/galactose transporter	61.8162	5.81676	3.4097	0.009968	48488.4	related to glucose/galactose transporter
FGSG_03884	related to cornifin B	24.0513	5.71797	2.07254	0.009968	49727.9	related to cornifin B secreted carbohydrate binding, It is cross-linked to membrane proteins by transglutaminase which leads to formation of an insoluble envelope. It is expressed during differentiation in squamous tissues such as epidermis, esophagus, tongue or trachea.
FGSG_03890	probable alpha-glucosidase (maltase)	23.5413	0.565092	5.38057	0.009968	66846	probable alpha-glucosidase (maltase)
FGSG_03988	conserved hypothetical protein	214.754	92.9336	1.20841	0.0262316	13415.1	121 aa anionic peptide
FGSG_04333	related to long-chain-fatty-acid-CoA ligase	6.89646	0.520476	3.72795	0.009968	63606.9	related to long-chain-fatty-acid-CoA ligase
FGSG_04335	conserved hypothetical protein	8.70101	3.05877	1.50823	0.0460062	57511	domain FAD-dependent pyridine nucleotide-disulphide oxidoreductase
FGSG_04518	conserved hypothetical protein	10.5325	2.67089	1.97945	0.009968	61649.6	prefoldin chaperone like domain
FGSG_04826	mannitol dehydrogenase	3021.76	1042.8	1.53493	0.0262316	28438.1	MTDH1, mannitol dehydrogenase
FGSG_05321	probable fatty acid synthase, alpha subunit	252.736	98.5127	1.35925	0.032682	204147	probable fatty acid synthase, alpha subunit
FGSG_05322	probable fatty-acyl-CoA synthase, beta subunit	187.454	65.6648	1.51334	0.009968	233392	probable fatty-acyl-CoA synthase, beta subunit
FGSG_05342	conserved hypothetical protein	87.9762	33.8279	1.3789	0.009968	37968.5
FGSG_05801	conserved hypothetical protein	10.0027	1.93013	2.37362	0.009968	53364.9	Major facilitator superfamily MFS-1
FGSG_06479	conserved hypothetical protein	43.7252	15.4836	1.49772	0.0191692	77773.6
FGSG_06580	probable acetyl-CoA carboxylase	124.372	44.8713	1.4708	0.009968	255616
FGSG_06821	related to microtubule-interacting protein	30.8682	5.40257	2.51441	0.009968	50612.7	contains WD40/YVTN repeat-like-containing domain (similarities to ribosome biogenesis protein)
FGSG_06891	conserved hypothetical protein	172.221	55.172	1.64225	0.009968	17129.9
FGSG_06896	probable FEN1 - fatty acid elongase	158.754	76.6794	1.04988	0.032682
FGSG_07631	related to hexose transporter protein	83.4446	28.2135	1.56443	0.009968	59134.6
FGSG_07665	related to major facilitator MirA	7.52684	0.883703	3.09041	0.009968	64170.8	related to major facilitator MirA
FGSG_07667	conserved hypothetical protein	32.7102	14.2212	1.2017	0.009968	50277.1	contains HNH endonuclease domain hmmer
FGSG_08121	related to ferric reductase Fre2p	8.25527	2.7169	1.60335	0.032682	99838.2	related to ferric reductase Fre2p
FGSG_08415	conserved hypothetical protein	58.5769	17.5605	1.738	0.009968	68786.9	domain Glycosyl hydrolase family 32, C-terminal
FGSG_09081	probable maltose permease (MalP)	3.7392	0.477191	2.97009	0.009968	61503.9	probable maltose permease (MalP)
FGSG_09082	probable alpha-glucosidase (maltase)	26.6524	2.76164	3.27067	0.009968	68331	probable alpha-glucosidase (maltase)
FGSG_10629	related to TRI13 - cytochrome P450	4.84674	1.22217	1.98757	0.009968	64788.5
FGSG_11029	related to major facilitator MirA	20.8995	6.11086	1.77402	0.009968	69576.7	related to major facilitator MirA
FGSG_11150	probable maltose permease (MalP)	78.7688	0.301699	8.02837	0.009968	60529.4	probable maltose permease (MalP)
FGSG_11275	related to major facilitator MirA	126.96	20.3037	2.64456	0.009968	65049	related to major facilitator MirA
FGSG_11507	conserved hypothetical protein	12.4736	3.64	1.77687	0.009968		secreted containing WSC carbohydrate binding domain
FGSG_12164	related to S.pombe pac2 protein	34.3836	13.0598	1.39658	0.009968	37756	related to S.pombe pac2 protein, gluconate transporter
FGSG_12470	related to beta transducin-like protein	10.5767	0.505065	4.38828	0.009968	63500.4	HET protein related to beta transducin-like protein, sensing other organisms
FGSG_12471	probable maltose permease	146.273	49.5926	1.56047	0.009968	62030.3	probable maltose permease
FGSG_12704	related to ABC transporter	25.8938	9.1084	1.50734	0.0262316	137651	related to ABC transporter
