# Supplementary material for: Fungal Innate Immunity Induced by Bacterial Microbe-Associated Molecular Patterns (MAMPs)
Source: G3 (Bethesda). 2016 Mar 29;6(6):1585–95. doi: 10.1534/g3.116.027987 (PMC4889655; doi:10.1534/g3.116.027987)
Supplement: Supplemental Material [file supp_g3.116.027987_TableS4.xlsx]

## Sheet: Sheet1
Genes	Gene description	H1 FLG	H2 FLG	H4 FLG	H1 LOS	H2 LOS	H4 LOS	H1 PGN	H2 PGN	H4 PGN
FGSG_02339	related to SUC2 - invertase (sucrose hydrolyzing enzyme)	37.2198	26.8316	141.82	-1.3486	1.27898	6.41892	-2.05071	-1.01944	1.54588
FGSG_03288	related to acid beta-fructofuranosidase precursor	68.6539	26.1894	65.3258	-6.22852	-1.36203	-3.07484	-5.40551	-6.66013	-2.4462
FGSG_03869	related to glucose/galactose transporter	9.97205	15.9215	10.6273	-1.21353	3.15028	2.92588	-1.24445	3.07556	1.33935
FGSG_03890	probable alpha-glucosidase (maltase)	62.5288	36.1993	41.6594	-1.79111	1.32945	1.82339	-1.62453	1.17535	1.60183
FGSG_09081	probable maltose permease (MalP)	53.9059	11.0246	7.83585	-1.3589	1.13432	1.72907	-1.4757	1.37521	-1.30655
FGSG_11150	probable maltose permease (MalP)	46.77	25.2652	261.084	-17.5387	-6.46531	-1.02297	-12.1052	-12.2066	1.34352
Table S4: The fold change of genes related to sugar processing when the fungus was treated with MAMPs as compared to water.
Examination of the annotated genes in the FLG induced genes list showed anomalies (Table S3). Genes such as invertase, maltose permeases and alpha-glucosidase that are generally associated with sugar metabolism were highly expressed (see above). The technical sheet of the ultrapure FLG purified product (Invivogen; tlrl-pstfla) did not mention the presence of sugars. Direct enquiries with Invivoge…
