# Supplementary material for: Fungal Innate Immunity Induced by Bacterial Microbe-Associated Molecular Patterns (MAMPs)
Source: G3 (Bethesda). 2016 Mar 29;6(6):1585–95. doi: 10.1534/g3.116.027987 (PMC4889655; doi:10.1534/g3.116.027987)
Supplement: Supplemental Material [file supp_g3.116.027987_TableS5.xlsx]

## Sheet: H1 LOS up funcat
FUNCTIONAL CATEGORY	abs SET	abs GENOME	P-VALUE
01 METABOLISM	41	2322	0.001734
01.01 amino acid metabolism	11	474	0.018575
01.01.03 assimilation of ammonia, metabolism of the glutamate group	3	108	0.122902
01.01.03.02 metabolism of glutamate	1	71	0.554123
01.01.03.02.01 biosynthesis of glutamate	1	39	0.357992
01.01.03.03 metabolism of proline	1	27	0.264103
01.01.03.05 metabolism of arginine	1	30	0.288782
01.01.03.05.02 degradation of arginine	1	13	0.137205
01.01.05 metabolism of urea cycle, creatine and polyamines	1	57	0.476968
01.01.05.03 metabolism of urea (urea cycle)	1	22	0.221067
01.01.06 metabolism of the aspartate family	5	109	0.007825
01.01.06.05 metabolism of methionine	4	37	0.000771
01.01.06.05.01 biosynthesis of methionine	2	23	0.027406
01.01.06.05.01.01 biosynthesis of homocysteine	2	7	0.00256
01.01.06.06 metabolism of lysine	1	42	0.379541
01.01.06.06.01 biosynthesis of lysine	1	28	0.272423
01.01.06.06.01.03 aminoadipic acid pathway	1	13	0.137205
01.01.11 metabolism of the pyruvate family (alanine, isoleucine, leucine, valine) and D-alanine	2	74	0.203303
01.01.11.02 metabolism of isoleucine	2	29	0.042095
01.01.11.02.01 biosynthesis of isoleucine	2	22	0.025206
01.01.11.02.02 degradation of isoleucine	1	9	0.09711
01.01.11.03 metabolism of valine	2	24	0.029679
01.01.11.03.01 biosynthesis of valine	2	17	0.015395
01.01.11.03.02 degradation of valine	1	10	0.107304
01.01.11.04 metabolism of leucine	2	32	0.050318
01.01.11.04.01 biosynthesis of leucine	2	18	0.017192
01.01.11.04.02 degradation of leucine	1	19	0.194054
01.02 nitrogen, sulfur and selenium metabolism	13	237	2.83e-06
01.02.02 nitrogen metabolism	3	48	0.016822
01.02.02.09 catabolism of nitrogenous compounds	1	23	0.229869
01.02.03 sulfur metabolism	4	15	1.93e-05
01.02.03.01 sulfate assimilation	4	12	7.19e-06
01.02.03.04 conjunction of sulfate	1	1	0.011283
01.03 nucleotide/nucleoside/nucleobase metabolism	5	267	0.184247
01.03.01 purin nucleotide/nucleoside/nucleobase metabolism	2	127	0.420998
01.03.01.03 purine nucleotide/nucleoside/nucleobase anabolism	1	28	0.272423
01.03.10 metabolism of cyclic and unusual nucleotides	1	13	0.137205
01.03.16 polynucleotide degradation	1	58	0.482894
01.04 phosphate metabolism	5	357	0.376707
01.05 C-compound and carbohydrate metabolism	16	1082	0.161025
01.05.02 sugar, glucoside, polyol and carboxylate metabolism	5	243	0.140568
01.05.02.01 nucleotide-sugar metabolism	1	12	0.12735
01.05.02.04 sugar, glucoside, polyol and carboxylate anabolism	2	102	0.320047
01.05.02.07 sugar, glucoside, polyol and carboxylate catabolism	4	203	0.196805
01.05.03 polysaccharide metabolism	3	202	0.399379
01.05.06 C-2 compound and organic acid metabolism	1	60	0.494546
01.05.06.07 C-2 compound and organic acid catabolism	1	51	0.439969
01.05.09 aminosaccharide metabolism	2	35	0.059063
01.05.09.07 aminosaccharide catabolism	1	20	0.20316
01.05.13 transfer of activated C-1 groups	1	44	0.393506
01.05.13.03 tetrahydrofolate-dependent C-1-transfer	1	14	0.146949
01.05.25 regulation of C-compound and carbohydrate metabolism	1	124	1
01.06 lipid, fatty acid and isoprenoid metabolism	9	590	0.222776
01.06.02 membrane lipid metabolism	2	95	0.29089
01.06.02.01 phospholipid metabolism	2	63	0.158759
01.06.02.02 glycolipid metabolism	1	38	0.350645
01.06.05 fatty acid metabolism	1	122	1
01.07 metabolism of vitamins, cofactors, and prosthetic groups	4	287	0.40681
01.07.01 biosynthesis of vitamins, cofactors, and prosthetic groups	2	157	0.531248
01.20 secondary metabolism	6	441	0.379657
01.20.01 metabolism of primary metabolic sugar derivatives	1	50	0.433555
01.20.05 metabolism of acetic acid derivatives	1	43	0.386563
01.20.05.11 metabolism of polyketides	1	8	0.086801
01.20.15 metabolism of derivatives of dehydroquinic acid, shikimic acid and chorismic acid	1	50	0.433555
01.20.15.03 metabolism of ubiquinone	1	13	0.137205
01.20.17 metabolism of secondary products derived from primary amino acids	1	85	0.619958
01.20.17.01 metabolism of nonprotein amino acids	1	37	0.343215
01.20.19 metabolism of secondary products derived from glycine, L-serine and L-alanine	1	23	0.229869
01.20.19.01 metabolism of porphyrins	1	20	0.20316
01.20.19.05 metabolism of cobalamins	1	1	0.011283
02 ENERGY	8	503	0.208451
02.01 glycolysis and gluconeogenesis	3	92	0.085765
02.10 tricarboxylic-acid pathway (citrate cycle, Krebs cycle, TCA cycle)	1	54	0.458783
02.13 respiration	1	161	0.840804
02.13.01 anaerobic respiration	1	6	0.065829
02.16 fermentation	4	116	0.0423
02.16.01 alcohol fermentation	3	57	0.026453
02.16.11 propionate fermentation	1	5	0.055164
02.25 oxidation of fatty acids	1	57	0.476968
02.45 energy conversion and regeneration	1	85	0.619958
10 CELL CYCLE AND DNA PROCESSING	7	659	0.618965
10.01 DNA processing	5	353	0.367724
10.01.02 DNA topology	1	52	0.446311
10.01.03 DNA synthesis and replication	2	108	0.344814
10.01.05 DNA recombination and DNA repair	2	186	0.623548
10.01.05.01 DNA repair	2	156	0.527806
10.01.05.03 DNA recombination	1	51	0.439969
10.01.09 DNA restriction or modification	1	123	1
10.01.09.05 DNA conformation modification (e.g. chromatin)	1	120	1
10.03 cell cycle	3	431	0.868897
10.03.01 mitotic cell cycle and cell cycle control	3	322	0.708041
10.03.01.01 mitotic cell cycle	2	112	0.361167
10.03.01.01.03 G1/S transition of mitotic cell cycle	1	32	0.304776
10.03.01.01.11 M phase	1	47	0.41387
10.03.02 meiosis	1	77	0.583621
11 TRANSCRIPTION	15	718	0.015734
11.02 RNA synthesis	7	525	0.381063
11.02.01 rRNA synthesis	3	52	0.020806
11.02.03 mRNA synthesis	4	466	0.775804
11.02.03.04 transcriptional control	3	363	0.781123
11.02.03.04.03 transcription repression	1	29	0.280648
11.04 RNA processing	12	287	0.0001
11.04.01 rRNA processing	12	144	8.01e-08
11.04.03 mRNA processing (splicing, 5'-, 3'-end processing)	2	163	0.551544
11.04.03.01 splicing	2	126	0.417093
11.06 RNA modification	2	51	0.112832
11.06.01 rRNA modification	1	14	0.146949
12 PROTEIN SYNTHESIS	9	370	0.024502
12.01 ribosome biogenesis	7	219	0.012144
12.04 translation	1	198	0.895963
12.04.01 translation initiation	1	52	0.446311
12.07 translational control	1	56	0.470975
14 PROTEIN FATE (folding, modification, destination)	4	920	0.993759
14.01 protein folding and stabilization	1	91	1
14.04 protein targeting, sorting and translocation	2	207	0.68125
14.07 protein modification	2	532	0.98449
14.10 assembly of protein complexes	2	170	0.574437
16 PROTEIN WITH BINDING FUNCTION OR COFACTOR REQUIREMENT (structural or catalytic)	29	1714	0.016152
16.01 protein binding	7	760	0.760835
16.03 nucleic acid binding	5	361	0.38569
16.03.01 DNA binding	1	170	0.856437
16.03.03 RNA binding	5	180	0.053256
16.17 metal binding	5	349	0.358745
16.17.01 calcium binding	2	41	0.07795
16.17.07 magnesium binding	2	55	0.127733
16.17.09 heavy metal binding (Cu, Fe, Zn)	3	237	0.502373
16.19 nucleotide/nucleoside/nucleobase binding	11	471	0.017811
16.19.03 ATP binding	8	354	0.047498
16.19.05 GTP binding	2	91	0.274155
16.21 complex cofactor/cosubstrate/vitamine binding	8	360	0.051479
16.21.05 FAD/FMN binding	1	86	0.624272
16.21.07 NAD/NADP binding	4	196	0.180885
16.21.08 Fe/S binding	1	26	0.255689
16.21.17 pyridoxal phosphate binding	2	48	0.101982
18 REGULATION OF METABOLISM AND PROTEIN FUNCTION	1	242	0.937362
18.02 regulation of protein activity	1	236	0.932868
18.02.01 enzymatic activity regulation / enzyme regulator	1	178	0.869048
20 CELLULAR TRANSPORT, TRANSPORT FACILITIES AND TRANSPORT ROUTES	22	1390	0.06465
20.01 transported compounds (substrates)	18	1078	0.060427
20.01.01 ion transport	11	229	5.73e-05
20.01.01.01 cation transport (H+, Na+, K+, Ca2+ , NH4+, etc.)	8	181	0.001034
20.01.01.01.01 heavy metal ion transport (Cu+, Fe3+, etc.)	4	78	0.011662
20.01.01.01.01.01 siderophore-iron transport	2	17	0.015395
20.01.01.07 anion transport	3	54	0.022976
20.01.01.07.05 sulfate/sulfite transport	1	6	0.065829
20.01.01.07.07 phosphate transport	1	16	0.166111
20.01.03 C-compound and carbohydrate transport	4	284	0.399159
20.01.07 amino acid/amino acid derivatives transport	3	86	0.073305
20.01.10 protein transport	1	128	1
20.01.13 lipid/fatty acid transport	1	90	1
20.01.15 electron transport	1	290	0.964055
20.01.17 nucleotide/nucleoside/nucleobase transport	1	25	0.24718
20.01.23 allantoin and allantoate transport	2	69	0.182848
20.01.25 vitamine/cofactor transport	1	75	0.574011
20.01.27 drug/toxin transport	3	120	0.153936
20.03 transport facilities	13	535	0.007582
20.03.02 carrier (electrochemical potential-driven transport)	1	88	0.632756
20.03.02.02 symporter	1	48	0.420506
20.03.02.02.02 sodium driven symporter	1	4	0.044379
20.03.22 transport ATPases	5	88	0.003167
20.03.25 ABC transporters	4	80	0.012709
20.09 transport routes	15	897	0.081642
20.09.01 nuclear transport	2	62	0.154804
20.09.04 mitochondrial transport	1	105	1
20.09.05 non-vesicular ER transport	1	8	0.086801
20.09.07 vesicular transport (Golgi network, etc.)	2	180	0.605657
20.09.13 vacuolar/lysosomal transport	3	132	0.187127
20.09.16 cellular export and secretion	6	193	0.022229
20.09.16.01 Type I protein secretion system (ABC-type transport systems)	4	36	0.000693
20.09.18 cellular import	6	397	0.291696
20.09.18.07 non-vesicular cellular import	6	237	0.052067
30 CELLULAR COMMUNICATION/SIGNAL TRANSDUCTION MECHANISM	1	312	0.972152
30.01 cellular signalling	1	271	0.955207
30.01.05 enzyme mediated signal transduction	1	146	1
30.01.05.05 G-protein mediated signal transduction	1	59	0.488753
30.01.05.05.01 small GTPase mediated signal transduction	1	46	0.407159
32 CELL RESCUE, DEFENSE AND VIRULENCE	11	856	0.372578
32.01 stress response	4	451	0.753478
32.01.01 oxidative stress response	2	99	0.307578
32.01.05 heat shock response	1	45	0.400371
32.01.07 unfolded protein response (e.g. ER quality control)	1	56	0.470975
32.05 disease, virulence and defense	6	309	0.137195
32.05.01 resistance proteins	4	140	0.073956
32.05.01.03 chemical agent resistance	2	43	0.084616
32.05.05 virulence, disease factors	2	103	0.324192
32.05.05.01 toxins	1	31	0.296824
32.07 detoxification	7	352	0.103854
32.07.05 detoxification by export	3	95	0.092312
32.07.07 oxygen and radical detoxification	1	47	0.41387
32.07.07.05 peroxidase reaction	1	6	0.065829
34 INTERACTION WITH THE ENVIRONMENT	16	606	0.001361
34.01 homeostasis	12	284	9.07e-05
34.01.01 homeostasis of cations	10	256	0.000653
34.01.01.01 homeostasis of metal ions (Na, K, Ca etc.)	9	178	0.000187
34.01.03 homeostasis of anions	3	27	0.003379
34.01.03.01 homeostasis of sulfate	1	5	0.055164
34.01.03.03 homeostasis of phosphate	1	11	0.117384
34.01.03.05 homeostasis of chloride	1	10	0.107304
34.05 cell motility	2	54	0.123965
34.11 cellular sensing and response to external stimulus	6	346	0.196928
34.11.03 chemoperception and response	2	226	0.727086
34.11.09 temperature perception and response	1	22	0.221067
34.11.12 perception of nutrients and nutritional adaptation	2	68	0.178794
40 CELL FATE	3	240	0.510801
40.01 cell growth / morphogenesis	2	172	0.580821
40.01.03 directional cell growth (morphogenesis)	1	53	0.452582
40.10 cell death	1	75	0.574011
40.10.02 apoptosis (type I programmed cell death)	1	66	0.527961
40.10.02.01 anti-apoptosis	1	13	0.137205
41 DEVELOPMENT (Systemic)	1	55	0.464913
41.01 fungal/microorganismic development	1	55	0.464913
41.01.01 mating (fertilization)	1	22	0.221067
42 BIOGENESIS OF CELLULAR COMPONENTS	6	617	0.701586
42.01 cell wall	3	182	0.337959
42.10 nucleus	4	128	0.056937
42.10.03 organization of chromosome structure	2	98	0.303412
42.10.07 nucleolus	2	4	0.000748
42.25 vacuole or lysosome	1	41	0.372439
43 CELL TYPE DIFFERENTIATION	2	273	0.817107
43.03 animal cell type differentiation	2	18	0.017192
99 UNCLASSIFIED PROTEINS	85	9004	0.997746

## Sheet: H1 LOS down funcat
FUNCTIONAL CATEGORY	abs SET	abs GENOME	P-VALUE
01 METABOLISM	6	2322	0.390895
01.01 amino acid metabolism	2	474	0.274869
01.01.03 assimilation of ammonia, metabolism of the glutamate group	1	108	0.209832
01.01.03.02 metabolism of glutamate	1	71	0.143257
01.01.03.02.01 biosynthesis of glutamate	1	39	0.081333
01.01.06 metabolism of the aspartate family	2	109	0.023205
01.01.06.05 metabolism of methionine	1	37	0.077323
01.01.06.06 metabolism of lysine	1	42	0.087318
01.01.06.06.01 biosynthesis of lysine	1	28	0.059064
01.01.06.06.01.03 aminoadipic acid pathway	1	13	0.027855
01.01.09 metabolism of the cysteine - aromatic group	1	207	0.3643
01.01.09.03 metabolism of cysteine	1	18	0.038368
01.01.09.03.02 degradation of cysteine	1	7	0.015094
01.01.11 metabolism of the pyruvate family (alanine, isoleucine, leucine, valine) and D-alanine	1	74	0.148851
01.01.11.02 metabolism of isoleucine	1	29	0.06111
01.01.11.02.01 biosynthesis of isoleucine	1	22	0.046699
01.01.11.03 metabolism of valine	1	24	0.050838
01.01.11.03.01 biosynthesis of valine	1	17	0.036274
01.01.11.04 metabolism of leucine	1	32	0.067222
01.01.11.04.01 biosynthesis of leucine	1	18	0.038368
01.04 phosphate metabolism	1	357	0.544172
01.05 C-compound and carbohydrate metabolism	4	1082	0.204535
01.05.02 sugar, glucoside, polyol and carboxylate metabolism	2	243	0.097093
01.05.02.04 sugar, glucoside, polyol and carboxylate anabolism	2	102	0.020498
01.05.02.07 sugar, glucoside, polyol and carboxylate catabolism	2	203	0.071358
01.05.09 aminosaccharide metabolism	1	35	0.073295
01.05.09.04 aminosaccharide anabolism	1	16	0.034176
01.05.25 regulation of C-compound and carbohydrate metabolism	1	124	0.237046
01.06 lipid, fatty acid and isoprenoid metabolism	1	590	0.730104
01.20 secondary metabolism	2	441	0.248065
01.20.21 metabolism of sulfuric acid and L-cysteine derivatives	1	4	0.008652
02 ENERGY	2	503	0.298439
02.01 glycolysis and gluconeogenesis	2	92	0.016882
02.01.03 regulation of glycolysis and gluconeogenesis	1	14	0.029967
02.10 tricarboxylic-acid pathway (citrate cycle, Krebs cycle, TCA cycle)	1	54	0.11088
14 PROTEIN FATE (folding, modification, destination)	1	920	0.873562
14.13 protein/peptide degradation	1	266	0.442011
14.13.01 cytoplasmic and nuclear protein degradation	1	160	0.295006
14.13.04 lysosomal and vacuolar protein degradation	1	35	0.073295
14.13.04.02 vacuolar protein degradation	1	17	0.036274
16 PROTEIN WITH BINDING FUNCTION OR COFACTOR REQUIREMENT (structural or catalytic)	4	1714	0.519885
16.01 protein binding	2	760	0.496799
16.17 metal binding	1	349	0.53597
16.17.09 heavy metal binding (Cu, Fe, Zn)	1	237	0.405037
16.19 nucleotide/nucleoside/nucleobase binding	1	471	0.646868
16.19.03 ATP binding	1	354	0.541113
16.21 complex cofactor/cosubstrate/vitamine binding	1	360	0.547211
16.21.07 NAD/NADP binding	1	196	0.348698
18 REGULATION OF METABOLISM AND PROTEIN FUNCTION	1	242	0.411577
18.02 regulation of protein activity	1	236	0.403721
18.02.01 enzymatic activity regulation / enzyme regulator	1	178	0.322366
18.02.01.01 enzyme activator	1	79	0.158096
20 CELLULAR TRANSPORT, TRANSPORT FACILITIES AND TRANSPORT ROUTES	7	1390	0.026366
20.01 transported compounds (substrates)	7	1078	0.007121
20.01.01 ion transport	1	229	0.394428
20.01.01.01 cation transport (H+, Na+, K+, Ca2+ , NH4+, etc.)	1	181	0.326825
20.01.01.01.01 heavy metal ion transport (Cu+, Fe3+, etc.)	1	78	0.156254
20.01.03 C-compound and carbohydrate transport	1	284	0.463832
20.01.03.01 sugar transport	1	46	0.095238
20.01.09 peptide transport	1	17	0.036274
20.01.10 protein transport	1	128	0.243706
20.01.15 electron transport	2	290	0.130135
20.01.23 allantoin and allantoate transport	1	69	0.139508
20.03 transport facilities	2	535	0.324355
20.03.02 carrier (electrochemical potential-driven transport)	1	88	0.174492
20.03.02.02 symporter	1	48	0.099173
20.03.02.02.01 proton driven symporter	1	40	0.083332
20.09 transport routes	2	897	0.588372
20.09.18 cellular import	2	397	0.212598
20.09.18.07 non-vesicular cellular import	2	237	0.093077
32 CELL RESCUE, DEFENSE AND VIRULENCE	2	856	0.562221
32.05 disease, virulence and defense	1	309	0.492776
32.05.01 resistance proteins	1	140	0.263353
32.05.01.03 chemical agent resistance	1	43	0.089304
32.05.01.03.03 inorganic chemical agent resistance (e.g. heavy metals)	1	10	0.021495
32.07 detoxification	2	352	0.177032
32.07.05 detoxification by export	1	95	0.187031
34 INTERACTION WITH THE ENVIRONMENT	1	606	0.739733
34.01 homeostasis	1	284	0.463832
34.01.01 homeostasis of cations	1	256	0.42952
34.01.01.01 homeostasis of metal ions (Na, K, Ca etc.)	1	178	0.322366
99 UNCLASSIFIED PROTEINS	19	9004	0.660266

## Sheet: H2 LOS funcat up
FUNCTIONAL CATEGORY	abs SET	abs GENOME	P-VALUE
01 METABOLISM	38	2322	2.19769e-07
01.01 amino acid metabolism	20	474	1.18055e-10
01.01.03 assimilation of ammonia, metabolism of the glutamate group	8	108	1.01409e-06
01.01.03.01 metabolism of glutamine	2	15	0.00501536
01.01.03.01.02 degradation of glutamine	2	9	0.00176836
01.01.03.02 metabolism of glutamate	7	71	7.12216e-07
01.01.03.02.01 biosynthesis of glutamate	5	39	8.07076e-06
01.01.03.02.02 degradation of glutamate	3	34	0.00181398
01.01.03.03 metabolism of proline	2	27	0.0158573
01.01.03.03.02 degradation of proline	1	8	0.0558819
01.01.03.05 metabolism of arginine	2	30	0.0193815
01.01.03.05.02 degradation of arginine	2	13	0.00376058
01.01.05 metabolism of urea cycle, creatine and polyamines	2	57	0.0628329
01.01.05.01 metabolism of polyamines	1	30	0.194114
01.01.05.01.02 degradation of polyamines	1	24	0.158536
01.01.05.03 metabolism of urea (urea cycle)	1	22	0.146335
01.01.06 metabolism of the aspartate family	4	109	0.00775521
01.01.06.04 metabolism of threonine	2	16	0.00570521
01.01.06.04.02 degradation of threonine	2	11	0.00267655
01.01.06.06 metabolism of lysine	2	42	0.0363005
01.01.06.06.01 biosynthesis of lysine	2	28	0.0169982
01.01.06.06.01.03 aminoadipic acid pathway	1	13	0.0892265
01.01.09 metabolism of the cysteine - aromatic group	2	207	0.437996
01.01.09.04 metabolism of phenylalanine	1	84	0.454179
01.01.09.04.01 biosynthesis of phenylalanine	1	59	0.346152
01.01.09.05 metabolism of tyrosine	1	62	0.360157
01.01.09.06 metabolism of tryptophan	1	30	0.194114
01.01.09.06.02 degradation of tryptophan	1	13	0.0892265
01.01.11 metabolism of the pyruvate family (alanine, isoleucine, leucine, valine) and D-alanine	7	74	9.47045e-07
01.01.11.02 metabolism of isoleucine	3	29	0.00113673
01.01.11.02.01 biosynthesis of isoleucine	1	22	0.146335
01.01.11.02.02 degradation of isoleucine	2	9	0.00176836
01.01.11.03 metabolism of valine	3	24	0.00064619
01.01.11.03.01 biosynthesis of valine	1	17	0.115061
01.01.11.03.02 degradation of valine	2	10	0.00220015
01.01.11.04 metabolism of leucine	5	32	2.93703e-06
01.01.11.04.01 biosynthesis of leucine	2	18	0.00720678
01.01.11.04.02 degradation of leucine	4	19	8.82704e-06
01.01.11.06 metabolism of the D-alanine amino acid group	1	5	0.0352981
01.02 nitrogen, sulfur and selenium metabolism	5	237	0.0276599
01.02.02 nitrogen metabolism	3	48	0.00487746
01.02.02.09 catabolism of nitrogenous compounds	2	23	0.0116436
01.03 nucleotide/nucleoside/nucleobase metabolism	5	267	0.0427677
01.03.01 purin nucleotide/nucleoside/nucleobase metabolism	3	127	0.0629133
01.03.01.01 purine nucleotide /nucleoside/nucleobase catabolism	1	9	0.0626461
01.03.16 polynucleotide degradation	1	58	0.341416
01.03.16.01 RNA degradation	1	35	0.222621
01.04 phosphate metabolism	3	357	0.472871
01.05 C-compound and carbohydrate metabolism	21	1082	2.11694e-05
01.05.02 sugar, glucoside, polyol and carboxylate metabolism	5	243	0.0303558
01.05.02.01 nucleotide-sugar metabolism	1	12	0.0826522
01.05.02.04 sugar, glucoside, polyol and carboxylate anabolism	4	102	0.00615253
01.05.02.07 sugar, glucoside, polyol and carboxylate catabolism	5	203	0.015279
01.05.03 polysaccharide metabolism	2	202	0.42573
01.05.06 C-2 compound and organic acid metabolism	5	60	6.79819e-05
01.05.06.07 C-2 compound and organic acid catabolism	5	51	3.07661e-05
01.05.11 aromate metabolism	1	65	0.373866
01.05.11.07 aromate catabolism	1	56	0.331843
01.05.11.07.01 aerobic aromate catabolism	1	56	0.331843
01.05.25 regulation of C-compound and carbohydrate metabolism	1	124	0.591429
01.06 lipid, fatty acid and isoprenoid metabolism	11	590	0.00326258
01.06.02 membrane lipid metabolism	1	95	0.495923
01.06.02.01 phospholipid metabolism	1	63	0.364759
01.06.05 fatty acid metabolism	4	122	0.0114144
01.06.06 isoprenoid metabolism	1	138	0.630889
01.07 metabolism of vitamins, cofactors, and prosthetic groups	6	287	0.0170439
01.07.01 biosynthesis of vitamins, cofactors, and prosthetic groups	4	157	0.026233
01.20 secondary metabolism	5	441	0.208902
01.20.05 metabolism of acetic acid derivatives	2	43	0.037897
01.20.05.11 metabolism of polyketides	1	8	0.0558819
01.20.15 metabolism of derivatives of dehydroquinic acid, shikimic acid and chorismic acid	1	50	0.302289
01.20.15.03 metabolism of ubiquinone	1	13	0.0892265
01.20.17 metabolism of secondary products derived from primary amino acids	3	85	0.0230455
01.20.17.01 metabolism of nonprotein amino acids	2	37	0.0287316
01.20.17.03 metabolism of amines	1	21	0.140169
01.20.29 metabolism of secondary products derived from L-glutamic acid, L-proline and L-ornithine	1	20	0.133959
02 ENERGY	17	503	9.13817e-08
02.01 glycolysis and gluconeogenesis	5	92	0.00051105
02.10 tricarboxylic-acid pathway (citrate cycle, Krebs cycle, TCA cycle)	8	54	4.11432e-09
02.11 electron transport and membrane-associated energy conservation	2	136	0.25451
02.13 respiration	2	161	0.320768
02.13.03 aerobic respiration	1	76	0.421688
02.16 fermentation	6	116	0.000181973
02.16.01 alcohol fermentation	1	57	0.336646
02.16.11 propionate fermentation	4	5	1.22993e-08
02.16.13 acetate fermentation	1	5	0.0352981
02.25 oxidation of fatty acids	3	57	0.00787798
02.45 energy conversion and regeneration	4	85	0.00321456
10 CELL CYCLE AND DNA PROCESSING	1	659	0.992191
10.03 cell cycle	1	431	0.957002
10.03.01 mitotic cell cycle and cell cycle control	1	322	0.903801
11 TRANSCRIPTION	1	718	0.995002
11.02 RNA synthesis	1	525	0.978643
11.02.03 mRNA synthesis	1	466	0.966846
11.02.03.04 transcriptional control	1	363	0.928886
12 PROTEIN SYNTHESIS	2	370	0.747281
12.01 ribosome biogenesis	2	219	0.46685
16 PROTEIN WITH BINDING FUNCTION OR COFACTOR REQUIREMENT (structural or catalytic)	23	1714	0.00194516
16.01 protein binding	3	760	0.914843
16.03 nucleic acid binding	1	361	0.927829
16.03.03 RNA binding	1	180	0.72801
16.13 C-compound binding	1	41	0.255515
16.17 metal binding	2	349	0.717519
16.17.01 calcium binding	1	41	0.255515
16.17.07 magnesium binding	1	55	0.327005
16.17.09 heavy metal binding (Cu, Fe, Zn)	1	237	0.820554
16.19 nucleotide/nucleoside/nucleobase binding	6	471	0.121724
16.19.03 ATP binding	5	354	0.110182
16.21 complex cofactor/cosubstrate/vitamine binding	14	360	2.62064e-07
16.21.01 heme binding	1	42	0.260861
16.21.05 FAD/FMN binding	1	86	0.462016
16.21.07 NAD/NADP binding	6	196	0.0028279
16.21.08 Fe/S binding	2	26	0.0147508
16.21.11 thiamine pyrophosphate binding	1	6	0.0422083
16.21.15 biotin binding	1	6	0.0422083
16.21.17 pyridoxal phosphate binding	1	48	0.292152
18 REGULATION OF METABOLISM AND PROTEIN FUNCTION	1	242	0.826997
18.02 regulation of protein activity	1	236	0.819237
18.02.01 enzymatic activity regulation / enzyme regulator	1	178	0.724021
20 CELLULAR TRANSPORT, TRANSPORT FACILITIES AND TRANSPORT ROUTES	15	1390	0.0694661
20.01 transported compounds (substrates)	15	1078	0.00952593
20.01.01 ion transport	9	229	3.80821e-05
20.01.01.01 cation transport (H+, Na+, K+, Ca2+ , NH4+, etc.)	9	181	5.82407e-06
20.01.01.01.01 heavy metal ion transport (Cu+, Fe3+, etc.)	7	78	1.35828e-06
20.01.01.01.01.01 siderophore-iron transport	5	17	9.82663e-08
20.01.03 C-compound and carbohydrate transport	5	284	0.0531756
20.01.03.01 sugar transport	1	46	0.281871
20.01.07 amino acid/amino acid derivatives transport	1	86	0.462016
20.01.13 lipid/fatty acid transport	2	90	0.135901
20.01.15 electron transport	3	290	0.34429
20.01.27 drug/toxin transport	4	120	0.0107909
20.03 transport facilities	7	535	0.0889664
20.03.22 transport ATPases	5	88	0.000416389
20.03.25 ABC transporters	4	80	0.00258009
20.09 transport routes	11	897	0.0556135
20.09.04 mitochondrial transport	1	105	0.531122
20.09.07 vesicular transport (Golgi network, etc.)	1	180	0.72801
20.09.13 vacuolar/lysosomal transport	1	132	0.614462
20.09.16 cellular export and secretion	5	193	0.0125131
20.09.16.01 Type I protein secretion system (ABC-type transport systems)	3	36	0.00214214
20.09.18 cellular import	7	397	0.02379
20.09.18.07 non-vesicular cellular import	7	237	0.00155592
30 CELLULAR COMMUNICATION/SIGNAL TRANSDUCTION MECHANISM	1	312	0.896459
30.01 cellular signalling	1	271	0.860095
32 CELL RESCUE, DEFENSE AND VIRULENCE	12	856	0.0190309
32.01 stress response	4	451	0.405
32.01.01 oxidative stress response	3	99	0.0340858
32.01.03 osmotic and salt stress response	1	88	0.469741
32.05 disease, virulence and defense	7	309	0.00671657
32.05.01 resistance proteins	4	140	0.0180831
32.05.01.03 chemical agent resistance	1	43	0.26617
32.05.03 defense related proteins	1	72	0.404732
32.05.05 virulence, disease factors	3	103	0.0376623
32.05.05.01 toxins	1	31	0.199897
32.07 detoxification	9	352	0.000937038
32.07.01 detoxification involving cytochrome P450	1	59	0.346152
32.07.03 detoxification by modification	1	61	0.355522
32.07.05 detoxification by export	3	95	0.0306958
32.07.07 oxygen and radical detoxification	1	47	0.28703
32.07.07.03 glutathione conjugation reaction	1	16	0.108671
32.07.09 detoxification by degradation	2	46	0.042844
34 INTERACTION WITH THE ENVIRONMENT	13	606	0.000374271
34.01 homeostasis	9	284	0.000197356
34.01.01 homeostasis of cations	8	256	0.00049624
34.01.01.01 homeostasis of metal ions (Na, K, Ca etc.)	8	178	4.07302e-05
34.01.03 homeostasis of anions	1	27	0.176515
34.01.03.05 homeostasis of chloride	1	10	0.0693624
34.05 cell motility	1	54	0.322132
34.11 cellular sensing and response to external stimulus	5	346	0.10255
34.11.01 photoperception and response	1	22	0.146335
34.11.03 chemoperception and response	3	226	0.220167
34.11.03.13 osmosensing and response	1	60	0.350853
34.11.11 rhythm (e.g. circadian, ultradian)	1	12	0.0826522
34.11.12 perception of nutrients and nutritional adaptation	1	68	0.387283
36 SYSTEMIC INTERACTION WITH THE ENVIRONMENT	1	12	0.0826522
36.20 plant / fungal specific systemic sensing and response	1	8	0.0558819
36.20.18 plant hormonal regulation	1	8	0.0558819
42 BIOGENESIS OF CELLULAR COMPONENTS	6	617	0.280432
42.01 cell wall	3	182	0.14196
42.10 nucleus	2	128	0.233303
42.10.03 organization of chromosome structure	2	98	0.155647
42.16 mitochondrion	2	125	0.225378
99 UNCLASSIFIED PROTEINS	46	9004	0.999954

## Sheet: H2 LOS funcat down
FUNCTIONAL CATEGORY	abs SET	abs GENOME	P-VALUE
01 METABOLISM	9	2322	0.339511
01.01 amino acid metabolism	2	474	0.459777
01.01.06 metabolism of the aspartate family	1	109	0.300047
01.01.06.05 metabolism of methionine	1	37	0.11377
01.01.09 metabolism of the cysteine - aromatic group	1	207	0.49334
01.01.09.03 metabolism of cysteine	1	18	0.0570264
01.01.09.03.02 degradation of cysteine	1	7	0.0225668
01.04 phosphate metabolism	1	357	0.692447
01.04.04 regulation of phosphate metabolism	1	21	0.0662164
01.05 C-compound and carbohydrate metabolism	4	1082	0.472742
01.05.02 sugar, glucoside, polyol and carboxylate metabolism	1	243	0.550319
01.05.02.04 sugar, glucoside, polyol and carboxylate anabolism	1	102	0.283765
01.05.02.07 sugar, glucoside, polyol and carboxylate catabolism	1	203	0.486589
01.05.11 aromate metabolism	1	65	0.191355
01.05.11.07 aromate catabolism	1	56	0.167171
01.05.11.07.01 aerobic aromate catabolism	1	56	0.167171
01.05.25 regulation of C-compound and carbohydrate metabolism	1	124	0.333728
01.06 lipid, fatty acid and isoprenoid metabolism	2	590	0.578052
01.06.06 isoprenoid metabolism	1	138	0.363731
01.06.06.13 tetraterpenes (carotinoids) metabolism	1	3	0.00973317
01.06.10 regulation of lipid, fatty acid and isoprenoid metabolism	1	27	0.0843346
01.07 metabolism of vitamins, cofactors, and prosthetic groups	3	287	0.0663584
01.07.01 biosynthesis of vitamins, cofactors, and prosthetic groups	2	157	0.0924415
01.20 secondary metabolism	1	441	0.768018
01.20.21 metabolism of sulfuric acid and L-cysteine derivatives	1	4	0.0129569
01.25 extracellular metabolism	1	53	0.158954
01.25.09 extracellular lignin degradation	1	10	0.0320851
11 TRANSCRIPTION	1	718	0.909617
11.02 RNA synthesis	1	525	0.82533
11.02.03 mRNA synthesis	1	466	0.786765
11.02.03.04 transcriptional control	1	363	0.698562
11.02.03.04.01 transcription activation	1	40	0.122419
14 PROTEIN FATE (folding, modification, destination)	1	920	0.955119
14.13 protein/peptide degradation	1	266	0.58339
14.13.01 cytoplasmic and nuclear protein degradation	1	160	0.408229
14.13.04 lysosomal and vacuolar protein degradation	1	35	0.107958
14.13.04.02 vacuolar protein degradation	1	17	0.0539434
16 PROTEIN WITH BINDING FUNCTION OR COFACTOR REQUIREMENT (structural or catalytic)	4	1714	0.825833
16.01 protein binding	1	760	0.92179
16.17 metal binding	2	349	0.31478
16.17.09 heavy metal binding (Cu, Fe, Zn)	1	237	0.541279
16.21 complex cofactor/cosubstrate/vitamine binding	1	360	0.69552
16.21.17 pyridoxal phosphate binding	1	48	0.145082
18 REGULATION OF METABOLISM AND PROTEIN FUNCTION	1	242	0.548825
18.02 regulation of protein activity	1	236	0.539755
18.02.01 enzymatic activity regulation / enzyme regulator	1	178	0.44236
18.02.01.01 enzyme activator	1	79	0.227616
20 CELLULAR TRANSPORT, TRANSPORT FACILITIES AND TRANSPORT ROUTES	8	1390	0.0772531
20.01 transported compounds (substrates)	8	1078	0.0215773
20.01.01 ion transport	2	229	0.170783
20.01.01.01 cation transport (H+, Na+, K+, Ca2+ , NH4+, etc.)	1	181	0.447858
20.01.01.01.01 heavy metal ion transport (Cu+, Fe3+, etc.)	1	78	0.22508
20.01.01.07 anion transport	1	54	0.161702
20.01.03 C-compound and carbohydrate transport	3	284	0.0647197
20.01.03.01 sugar transport	2	46	0.00978936
20.01.07 amino acid/amino acid derivatives transport	1	86	0.245146
20.01.09 peptide transport	1	17	0.0539434
20.01.10 protein transport	1	128	0.342439
20.01.11 amine / polyamine transport	1	34	0.105038
20.01.13 lipid/fatty acid transport	1	90	0.254987
20.01.15 electron transport	1	290	0.615361
20.01.26 neurotransmitter transport	1	23	0.0722944
20.03 transport facilities	4	535	0.095262
20.03.02 carrier (electrochemical potential-driven transport)	1	88	0.250082
20.03.02.02 symporter	1	48	0.145082
20.03.02.02.01 proton driven symporter	1	40	0.122419
20.09 transport routes	3	897	0.565972
20.09.16 cellular export and secretion	1	193	0.469325
20.09.18 cellular import	3	397	0.1384
20.09.18.07 non-vesicular cellular import	2	237	0.180093
32 CELL RESCUE, DEFENSE AND VIRULENCE	3	856	0.533527
32.05 disease, virulence and defense	3	309	0.0789536
32.05.01 resistance proteins	1	140	0.367908
32.05.01.03 chemical agent resistance	1	43	0.130986
32.05.01.03.03 inorganic chemical agent resistance (e.g. heavy metals)	1	10	0.0320851
32.07 detoxification	1	352	0.687259
32.07.05 detoxification by export	1	95	0.267113
34 INTERACTION WITH THE ENVIRONMENT	3	606	0.315598
34.01 homeostasis	2	284	0.236075
34.01.01 homeostasis of cations	2	256	0.202502
34.01.01.01 homeostasis of metal ions (Na, K, Ca etc.)	2	178	0.114022
34.11 cellular sensing and response to external stimulus	2	346	0.31116
34.11.03 chemoperception and response	1	226	0.52424
34.11.12 perception of nutrients and nutritional adaptation	1	68	0.199263
99 UNCLASSIFIED PROTEINS	28	9004	0.717622

## Sheet: H4 LOS funcat up
FUNCTIONAL CATEGORY	abs SET	abs GENOME	P-VALUE
01 METABOLISM	8	2322	0.0701151
01.01 amino acid metabolism	1	474	0.61046
01.01.03 assimilation of ammonia, metabolism of the glutamate group	1	108	0.190983
01.01.03.02 metabolism of glutamate	1	71	0.129894
01.01.03.02.02 degradation of glutamate	1	34	0.0643755
01.01.03.03 metabolism of proline	1	27	0.0514569
01.01.03.03.01 biosynthesis of proline	1	19	0.0364824
01.01.05 metabolism of urea cycle, creatine and polyamines	1	57	0.10564
01.01.05.01 metabolism of polyamines	1	30	0.0570143
01.01.05.01.02 degradation of polyamines	1	24	0.0458679
01.01.09 metabolism of the cysteine - aromatic group	1	207	0.334809
01.01.09.04 metabolism of phenylalanine	1	84	0.151847
01.01.09.04.01 biosynthesis of phenylalanine	1	59	0.109145
01.01.09.05 metabolism of tyrosine	1	62	0.114376
01.01.11 metabolism of the pyruvate family (alanine, isoleucine, leucine, valine) and D-alanine	1	74	0.135008
01.02 nitrogen, sulfur and selenium metabolism	2	237	0.077617
01.02.02 nitrogen metabolism	1	48	0.0897064
01.02.02.09 catabolism of nitrogenous compounds	1	23	0.0439979
01.03 nucleotide/nucleoside/nucleobase metabolism	2	267	0.0951448
01.03.01 purin nucleotide/nucleoside/nucleobase metabolism	1	127	0.220726
01.05 C-compound and carbohydrate metabolism	7	1082	0.00389231
01.05.02 sugar, glucoside, polyol and carboxylate metabolism	2	243	0.0810313
01.05.02.01 nucleotide-sugar metabolism	1	12	0.0231932
01.05.02.07 sugar, glucoside, polyol and carboxylate catabolism	2	203	0.0592315
01.05.03 polysaccharide metabolism	2	202	0.0587173
01.05.06 C-2 compound and organic acid metabolism	1	60	0.110892
01.05.06.07 C-2 compound and organic acid catabolism	1	51	0.0950479
01.05.11 aromate metabolism	1	65	0.119578
01.05.11.07 aromate catabolism	1	56	0.103883
01.05.11.07.01 aerobic aromate catabolism	1	56	0.103883
01.06 lipid, fatty acid and isoprenoid metabolism	3	590	0.106169
01.06.06 isoprenoid metabolism	1	138	0.237462
01.07 metabolism of vitamins, cofactors, and prosthetic groups	1	287	0.432721
01.07.01 biosynthesis of vitamins, cofactors, and prosthetic groups	1	157	0.265557
01.20 secondary metabolism	1	441	0.583586
01.20.05 metabolism of acetic acid derivatives	1	43	0.0807364
01.20.17 metabolism of secondary products derived from primary amino acids	1	85	0.153514
01.20.17.01 metabolism of nonprotein amino acids	1	37	0.0698601
01.20.29 metabolism of secondary products derived from L-glutamic acid, L-proline and L-ornithine	1	20	0.0383666
01.20.31 metabolism of secondary products derived from L-lysine, L-arginine and L-histidine	1	27	0.0514569
02 ENERGY	3	503	0.073431
02.01 glycolysis and gluconeogenesis	2	92	0.0137984
02.11 electron transport and membrane-associated energy conservation	1	136	0.234445
02.13 respiration	1	161	0.271343
02.16 fermentation	1	116	0.203637
02.16.01 alcohol fermentation	1	57	0.10564
02.45 energy conversion and regeneration	2	85	0.0118668
11 TRANSCRIPTION	1	718	0.763369
11.02 RNA synthesis	1	525	0.648736
11.02.03 mRNA synthesis	1	466	0.604103
11.02.03.04 transcriptional control	1	363	0.51278
16 PROTEIN WITH BINDING FUNCTION OR COFACTOR REQUIREMENT (structural or catalytic)	3	1714	0.667792
16.01 protein binding	1	760	0.783029
16.13 C-compound binding	1	41	0.0771246
16.21 complex cofactor/cosubstrate/vitamine binding	2	360	0.155344
16.21.07 NAD/NADP binding	2	196	0.0556658
18 REGULATION OF METABOLISM AND PROTEIN FUNCTION	1	242	0.379497
18.02 regulation of protein activity	1	236	0.372048
18.02.01 enzymatic activity regulation / enzyme regulator	1	178	0.295449
20 CELLULAR TRANSPORT, TRANSPORT FACILITIES AND TRANSPORT ROUTES	4	1390	0.285349
20.01 transported compounds (substrates)	4	1078	0.155018
20.01.03 C-compound and carbohydrate transport	3	284	0.0174264
20.01.13 lipid/fatty acid transport	1	90	0.161799
20.01.15 electron transport	1	290	0.436108
20.03 transport facilities	2	535	0.28099
20.09 transport routes	1	897	0.836815
20.09.16 cellular export and secretion	1	193	0.31608
20.09.18 cellular import	1	397	0.544964
20.09.18.07 non-vesicular cellular import	1	237	0.373295
32 CELL RESCUE, DEFENSE AND VIRULENCE	2	856	0.504832
32.01 stress response	2	451	0.219654
32.01.01 oxidative stress response	2	99	0.0158573
32.01.03 osmotic and salt stress response	1	88	0.158494
32.05 disease, virulence and defense	1	309	0.457113
32.05.01 resistance proteins	1	140	0.240467
32.05.03 defense related proteins	1	72	0.131602
32.07 detoxification	2	352	0.149892
32.07.03 detoxification by modification	1	61	0.112636
32.07.07 oxygen and radical detoxification	1	47	0.0879192
32.07.07.05 peroxidase reaction	1	6	0.0116621
32.07.09 detoxification by degradation	1	46	0.0861286
34 INTERACTION WITH THE ENVIRONMENT	1	606	0.702192
34.11 cellular sensing and response to external stimulus	1	346	0.495877
34.11.01 photoperception and response	1	22	0.0421243
34.11.11 rhythm (e.g. circadian, ultradian)	1	12	0.0231932
42 BIOGENESIS OF CELLULAR COMPONENTS	2	617	0.340857
42.01 cell wall	1	182	0.301008
42.10 nucleus	1	128	0.222262
42.10.03 organization of chromosome structure	1	98	0.174892
42.16 mitochondrion	1	125	0.217646
99 UNCLASSIFIED PROTEINS	17	9004	0.674882

## Sheet: H4 LOS funcat down
FUNCTIONAL CATEGORY	abs SET	abs GENOME	P-VALUE
01 METABOLISM	6	2322	0.08481
01.02 nitrogen, sulfur and selenium metabolism	1	237	0.280163
01.03 nucleotide/nucleoside/nucleobase metabolism	1	267	0.309784
01.03.01 purin nucleotide/nucleoside/nucleobase metabolism	1	127	0.160919
01.03.04 pyrimidine nucleotide/nucleoside/nucleobase metabolism	1	55	0.072982
01.04 phosphate metabolism	1	357	0.391872
01.05 C-compound and carbohydrate metabolism	3	1082	0.182257
01.05.02 sugar, glucoside, polyol and carboxylate metabolism	1	243	0.286182
01.05.02.07 sugar, glucoside, polyol and carboxylate catabolism	1	203	0.245138
01.05.03 polysaccharide metabolism	1	202	0.244083
01.05.11 aromate metabolism	1	65	0.085697
01.05.11.07 aromate catabolism	1	56	0.074261
01.05.11.07.01 aerobic aromate catabolism	1	56	0.074261
01.07 metabolism of vitamins, cofactors, and prosthetic groups	1	287	0.328885
01.25 extracellular metabolism	1	53	0.070419
01.25.09 extracellular lignin degradation	1	10	0.013662
02 ENERGY	2	503	0.150623
02.01 glycolysis and gluconeogenesis	1	92	0.119208
02.10 tricarboxylic-acid pathway (citrate cycle, Krebs cycle, TCA cycle)	1	54	0.071701
02.11 electron transport and membrane-associated energy conservation	1	136	0.171338
02.16 fermentation	1	116	0.148016
02.16.03 lactate fermentation	1	11	0.015018
10 CELL CYCLE AND DNA PROCESSING	1	659	0.604864
10.01 DNA processing	1	353	0.38843
10.01.03 DNA synthesis and replication	1	108	0.138514
14 PROTEIN FATE (folding, modification, destination)	1	920	0.729963
14.13 protein/peptide degradation	1	266	0.308815
14.13.01 cytoplasmic and nuclear protein degradation	1	160	0.198526
14.13.04 lysosomal and vacuolar protein degradation	1	35	0.047047
14.13.04.02 vacuolar protein degradation	1	17	0.02312
16 PROTEIN WITH BINDING FUNCTION OR COFACTOR REQUIREMENT (structural or catalytic)	4	1714	0.202428
16.01 protein binding	2	760	0.280945
16.17 metal binding	2	349	0.081953
16.17.07 magnesium binding	1	55	0.072982
16.17.09 heavy metal binding (Cu, Fe, Zn)	1	237	0.280163
16.21 complex cofactor/cosubstrate/vitamine binding	2	360	0.08644
16.21.05 FAD/FMN binding	1	86	0.111863
16.21.07 NAD/NADP binding	1	196	0.237729
18 REGULATION OF METABOLISM AND PROTEIN FUNCTION	1	242	0.285182
18.02 regulation of protein activity	1	236	0.279155
18.02.01 enzymatic activity regulation / enzyme regulator	1	178	0.21836
18.02.01.01 enzyme activator	1	79	0.103221
20 CELLULAR TRANSPORT, TRANSPORT FACILITIES AND TRANSPORT ROUTES	6	1390	0.008768
20.01 transported compounds (substrates)	6	1078	0.002481
20.01.01 ion transport	1	229	0.272063
20.01.01.01 cation transport (H+, Na+, K+, Ca2+ , NH4+, etc.)	1	181	0.22162
20.01.03 C-compound and carbohydrate transport	2	284	0.057151
20.01.07 amino acid/amino acid derivatives transport	1	86	0.111863
20.01.09 peptide transport	1	17	0.02312
20.01.10 protein transport	1	128	0.162082
20.01.11 amine / polyamine transport	2	34	0.000978
20.01.15 electron transport	1	290	0.331707
20.01.26 neurotransmitter transport	1	23	0.031158
20.01.27 drug/toxin transport	1	120	0.152729
20.03 transport facilities	4	535	0.005406
20.03.02 carrier (electrochemical potential-driven transport)	1	88	0.114318
20.03.02.03 antiporter	1	41	0.054899
20.03.02.03.01 proton driven antiporter	1	30	0.040457
20.03.22 transport ATPases	1	88	0.114318
20.09 transport routes	3	897	0.121644
20.09.16 cellular export and secretion	1	193	0.234533
20.09.18 cellular import	2	397	0.102071
20.09.18.07 non-vesicular cellular import	1	237	0.280163
32 CELL RESCUE, DEFENSE AND VIRULENCE	1	856	0.703332
32.05 disease, virulence and defense	1	309	0.349318
32.05.01 resistance proteins	1	140	0.175929
32.05.05 virulence, disease factors	1	103	0.132524
32.05.05.01 toxins	1	31	0.041779
32.07 detoxification	1	352	0.387566
32.07.05 detoxification by export	1	95	0.122859
34 INTERACTION WITH THE ENVIRONMENT	3	606	0.048135
34.01 homeostasis	2	284	0.057151
34.01.01 homeostasis of cations	2	256	0.047482
34.01.01.01 homeostasis of metal ions (Na, K, Ca etc.)	1	178	0.21836
34.01.01.03 homeostasis of protons	1	64	0.084433
34.11 cellular sensing and response to external stimulus	1	346	0.38236
34.11.03 chemoperception and response	1	226	0.269003
99 UNCLASSIFIED PROTEINS	6	9004	0.999359
