# Supplementary material for: Fungal Innate Immunity Induced by Bacterial Microbe-Associated Molecular Patterns (MAMPs)
Source: G3 (Bethesda). 2016 Mar 29;6(6):1585–95. doi: 10.1534/g3.116.027987 (PMC4889655; doi:10.1534/g3.116.027987)
Supplement: Supplemental Material [file supp_g3.116.027987_TableS6.xlsx]

## Sheet: H1 PGN up funcat
FUNCTIONAL CATEGORY	abs SET	abs GENOME	P-VALUE
01 METABOLISM	24	2322	0.000457273
01.01 amino acid metabolism	3	474	0.450455
01.01.09 metabolism of the cysteine - aromatic group	1	207	0.663427
01.01.09.01 metabolism of glycine	1	34	0.162834
01.01.09.01.01 biosynthesis of glycine	1	27	0.131602
01.01.11 metabolism of the pyruvate family (alanine, isoleucine, leucine, valine) and D-alanine	1	74	0.321176
01.01.11.01 metabolism of alanine	1	7	0.0358961
01.01.11.01.01 biosynthesis of alanine	1	2	0.0103884
01.01.11.01.02 degradation of alanine	1	2	0.0103884
01.01.11.06 metabolism of the D-alanine amino acid group	1	5	0.0257718
01.03 nucleotide/nucleoside/nucleobase metabolism	1	267	0.755289
01.04 phosphate metabolism	5	357	0.0382466
01.05 C-compound and carbohydrate metabolism	10	1082	0.0529506
01.05.02 sugar, glucoside, polyol and carboxylate metabolism	1	243	0.721966
01.05.02.01 nucleotide-sugar metabolism	1	12	0.0607553
01.05.02.07 sugar, glucoside, polyol and carboxylate catabolism	1	203	0.656216
01.05.03 polysaccharide metabolism	3	202	0.0882563
01.06 lipid, fatty acid and isoprenoid metabolism	7	590	0.0334889
01.06.02 membrane lipid metabolism	1	95	0.392079
01.06.02.01 phospholipid metabolism	1	63	0.280844
01.06.05 fatty acid metabolism	1	122	0.4726
01.07 metabolism of vitamins, cofactors, and prosthetic groups	3	287	0.188099
01.07.01 biosynthesis of vitamins, cofactors, and prosthetic groups	1	157	0.561501
01.20 secondary metabolism	5	441	0.0795912
01.20.05 metabolism of acetic acid derivatives	2	43	0.0210454
01.20.05.11 metabolism of polyketides	2	8	0.000733811
01.20.15 metabolism of derivatives of dehydroquinic acid, shikimic acid and chorismic acid	1	50	0.230123
01.20.15.03 metabolism of ubiquinone	1	13	0.0656507
01.20.17 metabolism of secondary products derived from primary amino acids	2	85	0.0724281
01.20.17.03 metabolism of amines	2	21	0.00526792
01.25 extracellular metabolism	1	53	0.242132
01.25.03 extracellular protein degradation	1	7	0.0358961
02 ENERGY	5	503	0.121114
02.01 glycolysis and gluconeogenesis	2	92	0.0830041
02.11 electron transport and membrane-associated energy conservation	1	136	0.510113
02.16 fermentation	1	116	0.455669
02.16.01 alcohol fermentation	1	57	0.257857
02.25 oxidation of fatty acids	1	57	0.257857
11 TRANSCRIPTION	1	718	0.978716
11.02 RNA synthesis	1	525	0.938858
11.02.03 mRNA synthesis	1	466	0.915841
11.02.03.04 transcriptional control	1	363	0.853483
14 PROTEIN FATE (folding, modification, destination)	2	920	0.957269
14.13 protein/peptide degradation	2	266	0.404682
14.13.01 cytoplasmic and nuclear protein degradation	2	160	0.202665
14.13.04 lysosomal and vacuolar protein degradation	1	35	0.167205
14.13.04.01 lysosomal protein degradation	1	2	0.0103884
16 PROTEIN WITH BINDING FUNCTION OR COFACTOR REQUIREMENT (structural or catalytic)	10	1714	0.40188
16.01 protein binding	2	760	0.912029
16.17 metal binding	1	349	0.842067
16.17.09 heavy metal binding (Cu, Fe, Zn)	1	237	0.71296
16.19 nucleotide/nucleoside/nucleobase binding	5	471	0.0985642
16.19.03 ATP binding	4	354	0.112785
16.21 complex cofactor/cosubstrate/vitamine binding	3	360	0.288888
16.21.05 FAD/FMN binding	1	86	0.362634
16.21.07 NAD/NADP binding	3	196	0.0823405
20 CELLULAR TRANSPORT, TRANSPORT FACILITIES AND TRANSPORT ROUTES	16	1390	0.00178776
20.01 transported compounds (substrates)	16	1078	0.000106217
20.01.01 ion transport	11	229	2.52e-08
20.01.01.01 cation transport (H+, Na+, K+, Ca2+ , NH4+, etc.)	11	181	2.16e-09
20.01.01.01.01 heavy metal ion transport (Cu+, Fe3+, etc.)	7	78	1.52e-07
20.01.01.01.01.01 siderophore-iron transport	5	17	1.96e-08
20.01.03 C-compound and carbohydrate transport	5	284	0.016142
20.01.03.01 sugar transport	1	46	0.213818
20.01.07 amino acid/amino acid derivatives transport	2	86	0.0739103
20.01.09 peptide transport	1	17	0.0849822
20.01.13 lipid/fatty acid transport	1	90	0.375891
20.01.15 electron transport	3	290	0.192052
20.01.27 drug/toxin transport	4	120	0.0035248
20.03 transport facilities	9	535	0.00176584
20.03.02 carrier (electrochemical potential-driven transport)	1	88	0.369297
20.03.02.02 symporter	1	48	0.222013
20.03.02.02.01 proton driven symporter	1	40	0.188721
20.03.22 transport ATPases	5	88	9.32e-05
20.03.25 ABC transporters	4	80	0.000793237
20.09 transport routes	12	897	0.00214418
20.09.16 cellular export and secretion	5	193	0.00330537
20.09.16.01 Type I protein secretion system (ABC-type transport systems)	4	36	3.51e-05
20.09.18 cellular import	8	397	0.001035
20.09.18.07 non-vesicular cellular import	7	237	0.000227383
20.09.18.09 vesicular cellular import	1	86	0.362634
20.09.18.09.01 endocytosis	1	86	0.362634
32 CELL RESCUE, DEFENSE AND VIRULENCE	11	856	0.00451864
32.01 stress response	3	451	0.418546
32.01.01 oxidative stress response	2	99	0.0940204
32.01.07 unfolded protein response (e.g. ER quality control)	1	56	0.253956
32.05 disease, virulence and defense	8	309	0.000196498
32.05.01 resistance proteins	4	140	0.00608595
32.05.01.03 chemical agent resistance	1	43	0.201367
32.05.05 virulence, disease factors	4	103	0.00202701
32.05.05.01 toxins	1	31	0.149587
32.07 detoxification	6	352	0.00995182
32.07.05 detoxification by export	4	95	0.00150582
32.07.07 oxygen and radical detoxification	1	47	0.217926
32.07.07.05 peroxidase reaction	1	6	0.030847
34 INTERACTION WITH THE ENVIRONMENT	15	606	4.04e-07
34.01 homeostasis	9	284	1.57e-05
34.01.01 homeostasis of cations	9	256	6.84e-06
34.01.01.01 homeostasis of metal ions (Na, K, Ca etc.)	8	178	3.82e-06
34.01.01.03 homeostasis of protons	1	64	0.284606
34.11 cellular sensing and response to external stimulus	6	346	0.00919018
34.11.01 photoperception and response	1	22	0.108593
34.11.03 chemoperception and response	3	226	0.113617
34.11.03.07 pheromone response, mating-type determination, sex-specific proteins	1	119	0.4642
34.11.12 perception of nutrients and nutritional adaptation	2	68	0.0488707
38 TRANSPOSABLE ELEMENTS, VIRAL AND PLASMID PROTEINS	1	3	0.0155426
38.05 viral proteins	1	2	0.0103884
40 CELL FATE	1	240	0.717498
40.10 cell death	1	75	0.324731
40.10.02 apoptosis (type I programmed cell death)	1	66	0.292072
40.10.02.03 induction of apoptosis	1	12	0.0607553
42 BIOGENESIS OF CELLULAR COMPONENTS	4	617	0.401548
42.01 cell wall	2	182	0.244842
42.10 nucleus	1	128	0.489012
42.10.03 organization of chromosome structure	1	98	0.401593
42.16 mitochondrion	1	125	0.48087
42.27 extracellular / secretion proteins	1	11	0.0558346
99 UNCLASSIFIED PROTEINS	37	9004	0.994227

## Sheet: H1 PGN down funcat
FUNCTIONAL CATEGORY	abs SET	abs GENOME	P-VALUE
01 METABOLISM	5	2322	0.070804
01.01 amino acid metabolism	3	474	0.0109925
01.01.03 assimilation of ammonia, metabolism of the glutamate group	1	108	0.104023
01.01.03.02 metabolism of glutamate	1	71	0.069574
01.01.03.02.01 biosynthesis of glutamate	1	39	0.0387928
01.01.06 metabolism of the aspartate family	2	109	0.00526814
01.01.06.05 metabolism of methionine	1	37	0.0368379
01.01.06.06 metabolism of lysine	1	42	0.0417182
01.01.06.06.01 biosynthesis of lysine	1	28	0.0279952
01.01.06.06.01.03 aminoadipic acid pathway	1	13	0.0130896
01.01.09 metabolism of the cysteine - aromatic group	1	207	0.190461
01.01.09.03 metabolism of cysteine	1	18	0.0180815
01.01.09.03.02 degradation of cysteine	1	7	0.00706813
01.01.11 metabolism of the pyruvate family (alanine, isoleucine, leucine, valine) and D-alanine	1	74	0.0724123
01.01.11.02 metabolism of isoleucine	1	29	0.0289814
01.01.11.02.01 biosynthesis of isoleucine	1	22	0.0220582
01.01.11.03 metabolism of valine	1	24	0.0240409
01.01.11.03.01 biosynthesis of valine	1	17	0.017085
01.01.11.04 metabolism of leucine	1	32	0.0319345
01.01.11.04.01 biosynthesis of leucine	1	18	0.0180815
01.04 phosphate metabolism	1	357	0.306786
01.05 C-compound and carbohydrate metabolism	3	1082	0.090929
01.05.02 sugar, glucoside, polyol and carboxylate metabolism	2	243	0.0243589
01.05.02.04 sugar, glucoside, polyol and carboxylate anabolism	2	102	0.00462897
01.05.02.07 sugar, glucoside, polyol and carboxylate catabolism	2	203	0.0173818
01.05.25 regulation of C-compound and carbohydrate metabolism	1	124	0.11855
01.07 metabolism of vitamins, cofactors, and prosthetic groups	1	287	0.254582
01.07.01 biosynthesis of vitamins, cofactors, and prosthetic groups	1	157	0.147823
01.20 secondary metabolism	1	441	0.364945
01.20.21 metabolism of sulfuric acid and L-cysteine derivatives	1	4	0.00404463
02 ENERGY	2	503	0.0900915
02.01 glycolysis and gluconeogenesis	2	92	0.00378357
02.01.03 regulation of glycolysis and gluconeogenesis	1	14	0.0140898
02.10 tricarboxylic-acid pathway (citrate cycle, Krebs cycle, TCA cycle)	1	54	0.0533373
10 CELL CYCLE AND DNA PROCESSING	1	659	0.495431
10.03 cell cycle	1	431	0.358267
10.03.02 meiosis	1	77	0.0752426
16 PROTEIN WITH BINDING FUNCTION OR COFACTOR REQUIREMENT (structural or catalytic)	4	1714	0.0851194
16.01 protein binding	1	760	0.54702
16.17 metal binding	1	349	0.300996
16.17.09 heavy metal binding (Cu, Fe, Zn)	1	237	0.215084
16.19 nucleotide/nucleoside/nucleobase binding	1	471	0.384594
16.19.03 ATP binding	1	354	0.30462
16.21 complex cofactor/cosubstrate/vitamine binding	2	360	0.0500504
16.21.07 NAD/NADP binding	1	196	0.181254
16.21.17 pyridoxal phosphate binding	1	48	0.0475442
20 CELLULAR TRANSPORT, TRANSPORT FACILITIES AND TRANSPORT ROUTES	3	1390	0.160112
20.01 transported compounds (substrates)	3	1078	0.0901411
20.01.03 C-compound and carbohydrate transport	1	284	0.252265
20.01.03.01 sugar transport	1	46	0.0456059
20.01.15 electron transport	2	290	0.0337895
20.03 transport facilities	1	535	0.424639
20.03.02 carrier (electrochemical potential-driven transport)	1	88	0.0855518
20.03.02.02 symporter	1	48	0.0475442
20.03.02.02.01 proton driven symporter	1	40	0.0397688
20.09 transport routes	1	897	0.609196
20.09.18 cellular import	1	397	0.335071
20.09.18.07 non-vesicular cellular import	1	237	0.215084
99 UNCLASSIFIED PROTEINS	8	9004	0.819189

## Sheet: H2 PGN up funcat
FUNCTIONAL CATEGORY	abs SET	abs GENOME	P-VALUE
01 METABOLISM	63	2322	1.33453e-05
01.01 amino acid metabolism	22	474	9.24402e-06
01.01.03 assimilation of ammonia, metabolism of the glutamate group	8	108	0.000367387
01.01.03.01 metabolism of glutamine	1	15	0.217402
01.01.03.01.02 degradation of glutamine	1	9	0.136749
01.01.03.02 metabolism of glutamate	7	71	0.000147143
01.01.03.02.01 biosynthesis of glutamate	5	39	0.000392283
01.01.03.02.02 degradation of glutamate	3	34	0.0173536
01.01.03.03 metabolism of proline	3	27	0.00921336
01.01.03.03.01 biosynthesis of proline	1	19	0.266957
01.01.03.03.02 degradation of proline	2	8	0.00686109
01.01.03.05 metabolism of arginine	2	30	0.0845564
01.01.03.05.02 degradation of arginine	2	13	0.0181219
01.01.05 metabolism of urea cycle, creatine and polyamines	2	57	0.235808
01.01.05.01 metabolism of polyamines	2	30	0.0845564
01.01.05.01.02 degradation of polyamines	2	24	0.0571072
01.01.06 metabolism of the aspartate family	3	109	0.259492
01.01.06.04 metabolism of threonine	2	16	0.0270078
01.01.06.04.02 degradation of threonine	2	11	0.0130528
01.01.06.06 metabolism of lysine	1	42	0.496946
01.01.06.06.01 biosynthesis of lysine	1	28	0.367328
01.01.09 metabolism of the cysteine - aromatic group	5	207	0.245333
01.01.09.01 metabolism of glycine	1	34	0.426517
01.01.09.01.01 biosynthesis of glycine	1	27	0.356889
01.01.09.04 metabolism of phenylalanine	3	84	0.15541
01.01.09.04.01 biosynthesis of phenylalanine	2	59	0.247826
01.01.09.04.02 degradation of phenylalanine	1	47	0.536519
01.01.09.05 metabolism of tyrosine	3	62	0.0791983
01.01.09.05.02 degradation of tyrosine	1	23	0.313387
01.01.09.06 metabolism of tryptophan	1	30	0.387704
01.01.09.06.02 degradation of tryptophan	1	13	0.191387
01.01.11 metabolism of the pyruvate family (alanine, isoleucine, leucine, valine) and D-alanine	10	74	2.96046e-07
01.01.11.01 metabolism of alanine	1	7	0.108066
01.01.11.02 metabolism of isoleucine	5	29	9.2296e-05
01.01.11.02.01 biosynthesis of isoleucine	2	22	0.0488076
01.01.11.02.02 degradation of isoleucine	3	9	0.000327956
01.01.11.03 metabolism of valine	5	24	3.52876e-05
01.01.11.03.01 biosynthesis of valine	2	17	0.0302871
01.01.11.03.02 degradation of valine	3	10	0.000462916
01.01.11.04 metabolism of leucine	7	32	6.36177e-07
01.01.11.04.01 biosynthesis of leucine	3	18	0.00286046
01.01.11.04.02 degradation of leucine	5	19	1.03136e-05
01.01.11.06 metabolism of the D-alanine amino acid group	1	5	0.0784351
01.02 nitrogen, sulfur and selenium metabolism	7	237	0.0911679
01.02.02 nitrogen metabolism	3	48	0.0425794
01.02.02.09 catabolism of nitrogenous compounds	2	23	0.0528988
01.02.07 regulation of nitrogen, sulfur and selenium metabolism	1	37	0.45401
01.03 nucleotide/nucleoside/nucleobase metabolism	5	267	0.435633
01.03.01 purin nucleotide/nucleoside/nucleobase metabolism	2	127	1		FGSG_01022	related to metalloregulatory protein	FGSG_08617	related to zinc finger protein	FGSG_08617	related to zinc finger protein
01.03.16 polynucleotide degradation	1	58	0.613007
01.03.16.01 RNA degradation	1	35	0.435831
01.04 phosphate metabolism	8	357	0.223359
01.05 C-compound and carbohydrate metabolism	31	1082	0.0013294
01.05.02 sugar, glucoside, polyol and carboxylate metabolism	7	243	0.100648
01.05.02.01 nucleotide-sugar metabolism	1	12	0.178059
01.05.02.04 sugar, glucoside, polyol and carboxylate anabolism	4	102	0.0839042
01.05.02.07 sugar, glucoside, polyol and carboxylate catabolism	7	203	0.0474879
01.05.03 polysaccharide metabolism	5	202	0.230356
01.05.05 C-1 compound metabolism	1	16	0.230095
01.05.05.07 C-1 compound catabolism	1	13	0.191387
01.05.06 C-2 compound and organic acid metabolism	7	60	4.96779e-05
01.05.06.07 C-2 compound and organic acid catabolism	7	51	1.68495e-05
01.05.07 C-3 compound metabolism	1	8	0.122524
01.05.08 C-4 compound metabolism	1	24	0.32453
01.05.08.07 C-4 compound catabolism	1	22	0.302061
01.05.09 aminosaccharide metabolism	1	35	0.435831
01.05.09.07 aminosaccharide catabolism	1	20	0.278849
01.05.11 aromate metabolism	2	65	0.283946
01.05.11.07 aromate catabolism	2	56	0.229812
01.05.11.07.01 aerobic aromate catabolism	2	56	0.229812
01.05.13 transfer of activated C-1 groups	1	44	0.513163
01.05.25 regulation of C-compound and carbohydrate metabolism	1	124	1
01.06 lipid, fatty acid and isoprenoid metabolism	22	590	0.000239294
01.06.02 membrane lipid metabolism	3	95	0.199648
01.06.02.01 phospholipid metabolism	2	63	0.271908
01.06.02.02 glycolipid metabolism	2	38	0.125837
01.06.05 fatty acid metabolism	4	122	0.136349
01.06.06 isoprenoid metabolism	4	138	0.185691
01.06.06.11 tetracyclic and pentacyclic triterpenes (cholesterin, steroids and hopanoids) metabolism	2	81	0.37874
01.06.10 regulation of lipid, fatty acid and isoprenoid metabolism	1	27	0.356889
01.07 metabolism of vitamins, cofactors, and prosthetic groups	9	287	0.0444043
01.07.01 biosynthesis of vitamins, cofactors, and prosthetic groups	5	157	0.111935
01.20 secondary metabolism	11	441	0.103859
01.20.01 metabolism of primary metabolic sugar derivatives	1	50	0.558759
01.20.01.05 metabolism of sugar alcohols	1	29	0.377599
01.20.05 metabolism of acetic acid derivatives	3	43	0.0322042
01.20.05.11 metabolism of polyketides	1	8	0.122524
01.20.15 metabolism of derivatives of dehydroquinic acid, shikimic acid and chorismic acid	2	50	0.194124
01.20.15.03 metabolism of ubiquinone	1	13	0.191387
01.20.17 metabolism of secondary products derived from primary amino acids	5	85	0.0122764
01.20.17.01 metabolism of nonprotein amino acids	2	37	0.120443
01.20.17.03 metabolism of amines	2	21	0.0448385
01.20.19 metabolism of secondary products derived from glycine, L-serine and L-alanine	1	23	0.313387
01.20.19.01 metabolism of porphyrins	1	20	0.278849
01.20.29 metabolism of secondary products derived from L-glutamic acid, L-proline and L-ornithine	2	20	0.0409966
01.20.31 metabolism of secondary products derived from L-lysine, L-arginine and L-histidine	1	27	0.356889
01.20.35 metabolism of secondary products derived from L-phenylalanine and L-tyrosine	1	74	1
01.20.35.01 metabolism of phenylpropanoids	1	69	1
01.20.35.01.01 metabolism of melanins	1	35	0.435831
01.20.37 metabolism of peptide derived compounds	1	33	0.41705
01.20.37.01 metabolism of thioredoxin, glutaredoxin, glutathion	1	21	0.29055
02 ENERGY	22	503	2.32053e-05
02.01 glycolysis and gluconeogenesis	6	92	0.00378889
02.07 pentose-phosphate pathway	1	65	1
02.08 pyruvate dehydrogenase complex	1	8	0.122524
02.10 tricarboxylic-acid pathway (citrate cycle, Krebs cycle, TCA cycle)	8	54	2.29525e-06
02.11 electron transport and membrane-associated energy conservation	5	136	0.0703063
02.11.07 regulation of electron transport and membrane-associated energy conservation	1	8	0.122524
02.13 respiration	3	161	0.485803
02.13.03 aerobic respiration	1	76	1
02.16 fermentation	9	116	0.000111263
02.16.01 alcohol fermentation	3	57	0.0649019
02.16.05 butyrate and butanol-acetoine fermentation	1	5	0.0784351
02.16.11 propionate fermentation	3	5	4.09672e-05
02.16.13 acetate fermentation	1	5	0.0784351
02.25 oxidation of fatty acids	3	57	0.0649019
02.45 energy conversion and regeneration	5	85	0.0122764
10 CELL CYCLE AND DNA PROCESSING	10	659	0.629674
10.01 DNA processing	7	353	0.347674
10.01.03 DNA synthesis and replication	3	108	0.255128
10.01.05 DNA recombination and DNA repair	2	186	1
10.01.05.01 DNA repair	1	156	1
10.01.09 DNA restriction or modification	2	123	0.595431
10.01.09.05 DNA conformation modification (e.g. chromatin)	2	120	0.58195
10.03 cell cycle	5	431	1
10.03.01 mitotic cell cycle and cell cycle control	5	322	1
10.03.01.01 mitotic cell cycle	2	112	0.544414
10.03.01.01.01 G1 phase of mitotic cell cycle	1	14	0.2045
10.03.01.01.03 G1/S transition of mitotic cell cycle	1	32	0.407427
10.03.02 meiosis	1	77	1
11 TRANSCRIPTION	23	718	0.00140861
11.02 RNA synthesis	11	525	0.232628
11.02.01 rRNA synthesis	7	52	1.9205e-05
11.02.03 mRNA synthesis	7	466	1
11.02.03.01 general transcription activities	1	89	1
11.02.03.04 transcriptional control	3	363	1
11.02.03.04.03 transcription repression	1	29	0.377599
11.04 RNA processing	17	287	4.40068e-06
11.04.01 rRNA processing	16	144	1.45048e-09
11.04.02 tRNA processing	1	34	0.426517
11.04.03 mRNA processing (splicing, 5'-, 3'-end processing)	3	163	0.494
11.04.03.01 splicing	2	126	1
11.06 RNA modification	6	51	0.00016569
11.06.01 rRNA modification	4	14	5.91018e-05
11.06.02 tRNA modification	1	36	0.444994
12 PROTEIN SYNTHESIS	16	370	0.000353687
12.01 ribosome biogenesis	15	219	2.813e-06
12.01.01 ribosomal proteins	5	148	0.0928629
12.04 translation	2	198	1
12.04.01 translation initiation	1	52	0.572992
12.04.02 translation elongation	1	20	0.278849
14 PROTEIN FATE (folding, modification, destination)	7	920	0.993666
14.01 protein folding and stabilization	3	91	0.183208
14.04 protein targeting, sorting and translocation	1	207	1
14.07 protein modification	4	532	1
14.07.11 protein processing (proteolytic)	1	98	1
14.10 assembly of protein complexes	2	170	1
14.13 protein/peptide degradation	2	266	1
14.13.01 cytoplasmic and nuclear protein degradation	1	160	1
14.13.04 lysosomal and vacuolar protein degradation	1	35	0.435831
16 PROTEIN WITH BINDING FUNCTION OR COFACTOR REQUIREMENT (structural or catalytic)	48	1714	9.06978e-05
16.01 protein binding	13	760	0.461026
16.03 nucleic acid binding	10	361	0.0696311
16.03.01 DNA binding	1	170	1
16.03.03 RNA binding	9	180	0.00267533
16.13 C-compound binding	2	41	0.142348
16.14 selen binding	1	3	0.0478243
16.17 metal binding	5	349	1
16.17.01 calcium binding	2	41	0.142348
16.17.07 magnesium binding	2	55	0.223825
16.17.09 heavy metal binding (Cu, Fe, Zn)	3	237	1
16.19 nucleotide/nucleoside/nucleobase binding	15	471	0.00988504
16.19.03 ATP binding	11	354	0.0296077
16.19.05 GTP binding	3	91	0.183208
16.21 complex cofactor/cosubstrate/vitamine binding	16	360	0.000260734
16.21.01 heme binding	1	42	0.496946
16.21.05 FAD/FMN binding	1	86	1
16.21.07 NAD/NADP binding	8	196	0.0146215
16.21.08 Fe/S binding	1	26	0.346278
16.21.11 thiamine pyrophosphate binding	1	6	0.0933711
16.21.15 biotin binding	1	6	0.0933711
16.21.17 pyridoxal phosphate binding	2	48	0.182391
18 REGULATION OF METABOLISM AND PROTEIN FUNCTION	2	242	1
18.02 regulation of protein activity	2	236	1
18.02.01 enzymatic activity regulation / enzyme regulator	2	178	1
20 CELLULAR TRANSPORT, TRANSPORT FACILITIES AND TRANSPORT ROUTES	39	1390	0.000452937
20.01 transported compounds (substrates)	35	1078	5.7554e-05
20.01.01 ion transport	15	229	4.86962e-06
20.01.01.01 cation transport (H+, Na+, K+, Ca2+ , NH4+, etc.)	13	181	7.85986e-06
20.01.01.01.01 heavy metal ion transport (Cu+, Fe3+, etc.)	10	78	4.90054e-07
20.01.01.01.01.01 siderophore-iron transport	7	17	4.52103e-09
20.01.01.07 anion transport	2	54	0.217852
20.01.01.07.07 phosphate transport	2	16	0.0270078
20.01.03 C-compound and carbohydrate transport	8	284	0.0912791
20.01.03.01 sugar transport	1	46	0.528861
20.01.07 amino acid/amino acid derivatives transport	4	86	0.050946
20.01.10 protein transport	2	128	1
20.01.13 lipid/fatty acid transport	4	90	0.0583758
20.01.15 electron transport	7	290	0.191801
20.01.23 allantoin and allantoate transport	1	69	1
20.01.25 vitamine/cofactor transport	1	75	1
20.01.27 drug/toxin transport	7	120	0.0033789
20.03 transport facilities	19	535	0.00114227
20.03.02 carrier (electrochemical potential-driven transport)	3	88	0.17113
20.03.02.02 symporter	2	48	0.182391
20.03.02.02.02 sodium driven symporter	1	4	0.0632542
20.03.02.03 antiporter	1	41	0.488636
20.03.02.03.01 proton driven antiporter	1	30	0.387704
20.03.09 phosphotransferase system	1	6	0.0933711
20.03.22 transport ATPases	6	88	0.0030371
20.03.25 ABC transporters	5	80	0.00959746
20.09 transport routes	25	897	0.00560042
20.09.01 nuclear transport	3	62	0.0791983
20.09.04 mitochondrial transport	4	105	0.0910175
20.09.05 non-vesicular ER transport	1	8	0.122524
20.09.07 vesicular transport (Golgi network, etc.)	3	180	0.560879
20.09.13 vacuolar/lysosomal transport	3	132	0.361234
20.09.16 cellular export and secretion	8	193	0.0134306
20.09.16.01 Type I protein secretion system (ABC-type transport systems)	4	36	0.00263104
20.09.18 cellular import	13	397	0.0128059
20.09.18.07 non-vesicular cellular import	11	237	0.00169205
20.09.18.09 vesicular cellular import	1	86	1
20.09.18.09.01 endocytosis	1	86	1
30 CELLULAR COMMUNICATION/SIGNAL TRANSDUCTION MECHANISM	5	312	1
30.01 cellular signalling	4	271	1
30.01.05 enzyme mediated signal transduction	3	146	0.422498
30.01.05.05 G-protein mediated signal transduction	1	59	0.619303
30.01.05.05.01 small GTPase mediated signal transduction	1	46	0.528861
30.05 transmembrane signal transduction	1	79	1
30.05.01 receptor enzyme mediated signalling	1	20	0.278849
32 CELL RESCUE, DEFENSE AND VIRULENCE	25	856	0.00308047
32.01 stress response	10	451	0.197252
32.01.01 oxidative stress response	7	99	0.00112428
32.01.03 osmotic and salt stress response	3	88	0.17113
32.01.05 heat shock response	1	45	0.521076
32.01.07 unfolded protein response (e.g. ER quality control)	1	56	0.600102
32.05 disease, virulence and defense	13	309	0.00160836
32.05.01 resistance proteins	7	140	0.00778743
32.05.01.03 chemical agent resistance	3	43	0.0322042
32.05.01.03.03 inorganic chemical agent resistance (e.g. heavy metals)	1	10	0.150743
32.05.03 defense related proteins	3	72	0.111406
32.05.05 virulence, disease factors	5	103	0.025998
32.05.05.01 toxins	1	31	0.397646
32.07 detoxification	16	352	0.000202422
32.07.01 detoxification involving cytochrome P450	1	59	0.619303
32.07.03 detoxification by modification	2	61	0.259864
32.07.05 detoxification by export	6	95	0.00443733
32.07.07 oxygen and radical detoxification	3	47	0.0403853
32.07.07.03 glutathione conjugation reaction	1	16	0.230095
32.07.07.05 peroxidase reaction	1	6	0.0933711
32.07.09 detoxification by degradation	3	46	0.0382504
34 INTERACTION WITH THE ENVIRONMENT	24	606	4.85357e-05
34.01 homeostasis	16	284	1.58481e-05
34.01.01 homeostasis of cations	15	256	1.85335e-05
34.01.01.01 homeostasis of metal ions (Na, K, Ca etc.)	14	178	1.19244e-06
34.01.03 homeostasis of anions	2	27	0.0703879
34.01.03.03 homeostasis of phosphate	2	11	0.0130528
34.05 cell motility	1	54	0.586768
34.11 cellular sensing and response to external stimulus	11	346	0.025625
34.11.01 photoperception and response	1	22	0.302061
34.11.03 chemoperception and response	5	226	0.304249
34.11.03.13 osmosensing and response	3	60	0.0733256
34.11.09 temperature perception and response	1	22	0.302061
34.11.11 rhythm (e.g. circadian, ultradian)	1	12	0.178059
34.11.12 perception of nutrients and nutritional adaptation	4	68	0.0243848
36 SYSTEMIC INTERACTION WITH THE ENVIRONMENT	1	12	0.178059
36.20 plant / fungal specific systemic sensing and response	1	8	0.122524
36.20.18 plant hormonal regulation	1	8	0.122524
40 CELL FATE	3	240	1
40.01 cell growth / morphogenesis	1	172	1
40.10 cell death	2	75	0.343649
40.10.02 apoptosis (type I programmed cell death)	2	66	0.289959
40.10.02.01 anti-apoptosis	2	13	0.0181219
41 DEVELOPMENT (Systemic)	1	55	0.593489
41.01 fungal/microorganismic development	1	55	0.593489
41.01.01 mating (fertilization)	1	22	0.302061
42 BIOGENESIS OF CELLULAR COMPONENTS	14	617	0.128436
42.01 cell wall	5	182	0.17358
42.04 cytoskeleton/structural proteins	1	134	1
42.04.03 actin cytoskeleton	1	58	0.613007
42.10 nucleus	5	128	0.0571668
42.10.03 organization of chromosome structure	4	98	0.0748663
42.10.07 nucleolus	1	4	0.0632542
42.16 mitochondrion	3	125	0.330195
42.25 vacuole or lysosome	2	41	0.142348
43 CELL TYPE DIFFERENTIATION	1	273	1
43.03 animal cell type differentiation	1	18	0.254869
99 UNCLASSIFIED PROTEINS	105	9004	1

## Sheet: H2 PGN down funcat
FUNCTIONAL CATEGORY	abs SET	abs GENOME	P-VALUE
01 METABOLISM	12	2322	0.0958286
01.01 amino acid metabolism	2	474	0.493589
01.01.06 metabolism of the aspartate family	1	109	0.316526
01.01.06.05 metabolism of methionine	1	37	0.12089
01.01.09 metabolism of the cysteine - aromatic group	1	207	0.515832
01.01.09.03 metabolism of cysteine	1	18	0.0607168
01.01.09.03.02 degradation of cysteine	1	7	0.0240556
01.02 nitrogen, sulfur and selenium metabolism	1	237	0.564542
01.04 phosphate metabolism	1	357	0.715737
01.04.04 regulation of phosphate metabolism	1	21	0.0704791
01.05 C-compound and carbohydrate metabolism	6	1082	0.170119
01.05.02 sugar, glucoside, polyol and carboxylate metabolism	1	243	0.573692
01.05.02.07 sugar, glucoside, polyol and carboxylate catabolism	1	203	0.508947
01.05.13 transfer of activated C-1 groups	1	44	0.142094
01.06 lipid, fatty acid and isoprenoid metabolism	6	590	0.0157591
01.06.05 fatty acid metabolism	1	122	0.346987
01.06.06 isoprenoid metabolism	4	138	0.00131544
01.06.06.11 tetracyclic and pentacyclic triterpenes (cholesterin, steroids and hopanoids) metabolism	3	81	0.00277134
01.06.06.13 tetraterpenes (carotinoids) metabolism	1	3	0.0103798
01.06.10 regulation of lipid, fatty acid and isoprenoid metabolism	1	27	0.0897064
01.07 metabolism of vitamins, cofactors, and prosthetic groups	2	287	0.262867
01.07.01 biosynthesis of vitamins, cofactors, and prosthetic groups	2	157	0.103077
01.20 secondary metabolism	1	441	0.789585
01.20.21 metabolism of sulfuric acid and L-cysteine derivatives	1	4	0.0138162
02 ENERGY	3	503	0.253606
02.01 glycolysis and gluconeogenesis	1	92	0.274586
02.10 tricarboxylic-acid pathway (citrate cycle, Krebs cycle, TCA cycle)	1	54	0.171518
02.11 electron transport and membrane-associated energy conservation	2	136	0.0808302
02.13 respiration	1	161	0.43061
02.13.03 aerobic respiration	1	76	0.232817
02.16 fermentation	1	116	0.333097
02.16.03 lactate fermentation	1	11	0.0375462
11 TRANSCRIPTION	1	718	0.923022
11.02 RNA synthesis	1	525	0.844543
11.02.03 mRNA synthesis	1	466	0.807675
11.02.03.04 transcriptional control	1	363	0.721762
11.02.03.04.01 transcription activation	1	40	0.130039
16 PROTEIN WITH BINDING FUNCTION OR COFACTOR REQUIREMENT (structural or catalytic)	9	1714	0.133175
16.01 protein binding	2	760	0.749178
16.17 metal binding	7	349	0.000185741
16.17.03 potassium binding	1	5	0.017241
16.17.05 sodium binding	1	3	0.0103798
16.17.07 magnesium binding	1	55	0.174406
16.17.09 heavy metal binding (Cu, Fe, Zn)	5	237	0.00133245
16.19 nucleotide/nucleoside/nucleobase binding	1	471	0.811105
16.19.03 ATP binding	1	354	0.712676
16.21 complex cofactor/cosubstrate/vitamine binding	5	360	0.00796033
16.21.01 heme binding	3	42	0.000409942
16.21.05 FAD/FMN binding	1	86	0.259191
16.21.07 NAD/NADP binding	3	196	0.0304356
16.21.17 pyridoxal phosphate binding	1	48	0.153984
20 CELLULAR TRANSPORT, TRANSPORT FACILITIES AND TRANSPORT ROUTES	11	1390	0.00698648
20.01 transported compounds (substrates)	11	1078	0.000947432
20.01.01 ion transport	3	229	0.0449701
20.01.01.01 cation transport (H+, Na+, K+, Ca2+ , NH4+, etc.)	2	181	0.130276
20.01.01.01.01 heavy metal ion transport (Cu+, Fe3+, etc.)	2	78	0.0299819
20.01.01.07 anion transport	1	54	0.171518
20.01.03 C-compound and carbohydrate transport	4	284	0.0167046
20.01.03.01 sugar transport	1	46	0.148059
20.01.07 amino acid/amino acid derivatives transport	1	86	0.259191
20.01.11 amine / polyamine transport	1	34	0.111646
20.01.13 lipid/fatty acid transport	1	90	0.26949
20.01.15 electron transport	4	290	0.0178983
20.01.23 allantoin and allantoate transport	2	69	0.0238875
20.01.25 vitamine/cofactor transport	1	75	0.23013
20.01.26 neurotransmitter transport	2	23	0.00285029
20.03 transport facilities	6	535	0.0100831
20.03.02 carrier (electrochemical potential-driven transport)	1	88	0.264358
20.03.02.02 symporter	1	48	0.153984
20.03.02.02.01 proton driven symporter	1	40	0.130039
20.03.22 transport ATPases	1	88	0.264358
20.09 transport routes	7	897	0.0339774
20.09.07 vesicular transport (Golgi network, etc.)	1	180	0.467457
20.09.16 cellular export and secretion	2	193	0.144448
20.09.18 cellular import	6	397	0.00238897
20.09.18.07 non-vesicular cellular import	4	237	0.00907822
32 CELL RESCUE, DEFENSE AND VIRULENCE	4	856	0.34613
32.01 stress response	3	451	0.205729
32.01.01 oxidative stress response	2	99	0.0462685
32.07 detoxification	2	352	0.346471
32.07.01 detoxification involving cytochrome P450	1	59	0.185858
32.07.03 detoxification by modification	1	61	0.191525
32.07.07 oxygen and radical detoxification	1	47	0.151027
32.07.07.01 catalase reaction	1	7	0.0240556
34 INTERACTION WITH THE ENVIRONMENT	3	606	0.352032
34.01 homeostasis	3	284	0.0754914
34.01.01 homeostasis of cations	3	256	0.0590076
34.01.01.01 homeostasis of metal ions (Na, K, Ca etc.)	3	178	0.0237625
34.01.01.03 homeostasis of protons	1	64	0.199954
34.05 cell motility	1	54	0.171518
34.11 cellular sensing and response to external stimulus	2	346	0.338835
34.11.03 chemoperception and response	1	226	0.547266
34.11.13 gas and metabolite distribution	1	7	0.0240556
34.11.13.07 circulation (e.g. blood pressure)	1	7	0.0240556
99 UNCLASSIFIED PROTEINS	29	9004	0.799964

## Sheet: H4 PGN down funcat
FUNCTIONAL CATEGORY	abs SET	abs GENOME	P-VALUE
01 METABOLISM	2	2322	0.519995
01.03 nucleotide/nucleoside/nucleobase metabolism	1	267	0.177221
01.03.01 purin nucleotide/nucleoside/nucleobase metabolism	1	127	0.088178
01.03.04 pyrimidine nucleotide/nucleoside/nucleobase metabolism	1	55	0.039088
01.04 phosphate metabolism	1	357	0.230249
01.05 C-compound and carbohydrate metabolism	1	1082	0.55744
01.05.02 sugar, glucoside, polyol and carboxylate metabolism	1	243	0.162536
01.05.02.07 sugar, glucoside, polyol and carboxylate catabolism	1	203	0.137536
02 ENERGY	1	503	0.309758
02.01 glycolysis and gluconeogenesis	1	92	0.064604
02.10 tricarboxylic-acid pathway (citrate cycle, Krebs cycle, TCA cycle)	1	54	0.03839
02.16 fermentation	1	116	0.080827
02.16.03 lactate fermentation	1	11	0.00793
10 CELL CYCLE AND DNA PROCESSING	1	659	0.386475
10.01 DNA processing	1	353	0.227959
10.01.03 DNA synthesis and replication	1	108	0.075448
16 PROTEIN WITH BINDING FUNCTION OR COFACTOR REQUIREMENT (structural or catalytic)	3	1714	0.117165
16.01 protein binding	1	760	0.43196
16.17 metal binding	2	349	0.025007
16.17.07 magnesium binding	1	55	0.039088
16.17.09 heavy metal binding (Cu, Fe, Zn)	1	237	0.158828
16.21 complex cofactor/cosubstrate/vitamine binding	1	360	0.231962
16.21.07 NAD/NADP binding	1	196	0.133093
20 CELLULAR TRANSPORT, TRANSPORT FACILITIES AND TRANSPORT ROUTES	3	1390	0.071047
20.01 transported compounds (substrates)	3	1078	0.037453
20.01.01 ion transport	1	229	0.153861
20.01.01.01 cation transport (H+, Na+, K+, Ca2+ , NH4+, etc.)	1	181	0.123502
20.01.01.01.01 heavy metal ion transport (Cu+, Fe3+, etc.)	1	78	0.055022
20.01.03 C-compound and carbohydrate transport	1	284	0.187482
20.01.11 amine / polyamine transport	1	34	0.024329
20.01.27 drug/toxin transport	1	120	0.083507
20.03 transport facilities	2	535	0.054743
20.03.02 carrier (electrochemical potential-driven transport)	1	88	0.061875
20.03.02.03 antiporter	1	41	0.029271
20.03.02.03.01 proton driven antiporter	1	30	0.021495
20.09 transport routes	3	897	0.023149
20.09.16 cellular export and secretion	1	193	0.131182
20.09.18 cellular import	2	397	0.031775
20.09.18.07 non-vesicular cellular import	1	237	0.158828
32 CELL RESCUE, DEFENSE AND VIRULENCE	1	856	0.472356
32.05 disease, virulence and defense	1	309	0.202363
32.05.01 resistance proteins	1	140	0.096797
32.05.05 virulence, disease factors	1	103	0.072072
32.05.05.01 toxins	1	31	0.022204
32.07 detoxification	1	352	0.227385
32.07.05 detoxification by export	1	95	0.066646
34 INTERACTION WITH THE ENVIRONMENT	3	606	0.00798
34.01 homeostasis	2	284	0.016969
34.01.01 homeostasis of cations	2	256	0.013933
34.01.01.01 homeostasis of metal ions (Na, K, Ca etc.)	2	178	0.00693
34.11 cellular sensing and response to external stimulus	1	346	0.223937
34.11.03 chemoperception and response	1	226	0.151992
99 UNCLASSIFIED PROTEINS	4	9004	0.974539

## Sheet: H4 PGN up funcat
FUNCTIONAL CATEGORY	abs SET	abs GENOME	P-VALUE
01 METABOLISM	12	2322	0.0465868
01.01 amino acid metabolism	1	474	0.777397
01.01.09 metabolism of the cysteine - aromatic group	1	207	0.477771
01.02 nitrogen, sulfur and selenium metabolism	1	237	0.525086
01.02.02 nitrogen metabolism	1	48	0.139095
01.02.02.09 catabolism of nitrogenous compounds	1	23	0.0691904
01.03 nucleotide/nucleoside/nucleobase metabolism	2	267	0.201449
01.03.01 purin nucleotide/nucleoside/nucleobase metabolism	1	127	0.327943
01.04 phosphate metabolism	2	357	0.305301
01.05 C-compound and carbohydrate metabolism	6	1082	0.11632
01.05.02 sugar, glucoside, polyol and carboxylate metabolism	2	243	0.174467
01.05.02.01 nucleotide-sugar metabolism	1	12	0.0367035
01.05.02.07 sugar, glucoside, polyol and carboxylate catabolism	2	203	0.131198
01.05.03 polysaccharide metabolism	2	202	0.130152
01.06 lipid, fatty acid and isoprenoid metabolism	3	590	0.277641
01.06.02 membrane lipid metabolism	1	95	0.256904
01.06.02.01 phospholipid metabolism	1	63	0.178549
01.06.05 fatty acid metabolism	1	122	0.317298
01.07 metabolism of vitamins, cofactors, and prosthetic groups	2	287	0.224306
01.07.01 biosynthesis of vitamins, cofactors, and prosthetic groups	2	157	0.0855435
01.20 secondary metabolism	3	441	0.156944
01.20.05 metabolism of acetic acid derivatives	1	43	0.125538
01.20.05.11 metabolism of polyketides	1	8	0.0246177
01.20.15 metabolism of derivatives of dehydroquinic acid, shikimic acid and chorismic acid	1	50	0.144461
01.20.15.03 metabolism of ubiquinone	1	13	0.0397021
01.20.19 metabolism of secondary products derived from glycine, L-serine and L-alanine	1	23	0.0691904
01.20.19.01 metabolism of porphyrins	1	20	0.060438
01.20.35 metabolism of secondary products derived from L-phenylalanine and L-tyrosine	1	74	0.206353
01.20.35.01 metabolism of phenylpropanoids	1	69	0.19383
01.20.35.01.01 metabolism of melanins	1	35	0.10341
02 ENERGY	4	503	0.0701016
02.01 glycolysis and gluconeogenesis	2	92	0.0331496
02.11 electron transport and membrane-associated energy conservation	1	136	0.346698
02.25 oxidation of fatty acids	1	57	0.162984
02.45 energy conversion and regeneration	1	85	0.233237
10 CELL CYCLE AND DNA PROCESSING	1	659	0.877944
10.01 DNA processing	1	353	0.671702
10.01.03 DNA synthesis and replication	1	108	0.286607
10.03 cell cycle	1	431	0.744335
10.03.01 mitotic cell cycle and cell cycle control	1	322	0.637544
11 TRANSCRIPTION	1	718	0.899409
11.02 RNA synthesis	1	525	0.811222
11.02.03 mRNA synthesis	1	466	0.77158
11.02.03.04 transcriptional control	1	363	0.682034
14 PROTEIN FATE (folding, modification, destination)	2	920	0.790001
14.01 protein folding and stabilization	1	91	0.247524
14.07 protein modification	1	532	0.815454
14.10 assembly of protein complexes	1	170	0.413044
16 PROTEIN WITH BINDING FUNCTION OR COFACTOR REQUIREMENT (structural or catalytic)	6	1714	0.445605
16.01 protein binding	1	760	0.912395
16.19 nucleotide/nucleoside/nucleobase binding	3	471	0.179809
16.19.03 ATP binding	2	354	0.301833
16.21 complex cofactor/cosubstrate/vitamine binding	2	360	0.308767
16.21.07 NAD/NADP binding	1	196	0.459294
16.21.17 pyridoxal phosphate binding	1	48	0.139095
18 REGULATION OF METABOLISM AND PROTEIN FUNCTION	1	242	0.532554
18.02 regulation of protein activity	1	236	0.523579
18.02.01 enzymatic activity regulation / enzyme regulator	1	178	0.427672
20 CELLULAR TRANSPORT, TRANSPORT FACILITIES AND TRANSPORT ROUTES	10	1390	0.00890375
20.01 transported compounds (substrates)	9	1078	0.00517377
20.01.01 ion transport	6	229	7.06116e-05
20.01.01.01 cation transport (H+, Na+, K+, Ca2+ , NH4+, etc.)	6	181	1.88913e-05
20.01.01.01.01 heavy metal ion transport (Cu+, Fe3+, etc.)	5	78	4.08562e-06
20.01.01.01.01.01 siderophore-iron transport	4	17	1.87407e-07
20.01.03 C-compound and carbohydrate transport	2	284	0.220861
20.01.13 lipid/fatty acid transport	1	90	0.245161
20.01.15 electron transport	1	290	0.598649
20.01.27 drug/toxin transport	2	120	0.0535564
20.03 transport facilities	5	535	0.0244128
20.03.22 transport ATPases	2	88	0.0305512
20.03.25 ABC transporters	2	80	0.0256158
20.09 transport routes	8	897	0.00578901
20.09.16 cellular export and secretion	3	193	0.0219564
20.09.16.01 Type I protein secretion system (ABC-type transport systems)	2	36	0.00556629
20.09.18 cellular import	6	397	0.00133855
20.09.18.07 non-vesicular cellular import	5	237	0.000802877
32 CELL RESCUE, DEFENSE AND VIRULENCE	6	856	0.0476901
32.01 stress response	1	451	0.76027
32.01.01 oxidative stress response	1	99	0.26617
32.05 disease, virulence and defense	5	309	0.00259109
32.05.01 resistance proteins	3	140	0.00933075
32.05.01.03 chemical agent resistance	1	43	0.125538
32.05.01.03.03 inorganic chemical agent resistance (e.g. heavy metals)	1	10	0.030679
32.05.05 virulence, disease factors	2	103	0.0407203
32.05.05.01 toxins	1	31	0.0921425
32.07 detoxification	3	352	0.0958709
32.07.05 detoxification by export	2	95	0.0351535
32.07.07 oxygen and radical detoxification	1	47	0.1364
34 INTERACTION WITH THE ENVIRONMENT	8	606	0.000484127
34.01 homeostasis	5	284	0.00179416
34.01.01 homeostasis of cations	5	256	0.00113396
34.01.01.01 homeostasis of metal ions (Na, K, Ca etc.)	5	178	0.000216531
34.11 cellular sensing and response to external stimulus	3	346	0.0921884
34.11.01 photoperception and response	1	22	0.0662818
34.11.03 chemoperception and response	2	226	0.155768
34.11.11 rhythm (e.g. circadian, ultradian)	1	12	0.0367035
42 BIOGENESIS OF CELLULAR COMPONENTS	2	617	0.577905
42.01 cell wall	1	182	0.434851
42.10 nucleus	1	128	0.330053
42.10.03 organization of chromosome structure	1	98	0.263864
42.25 vacuole or lysosome	1	41	0.120056
99 UNCLASSIFIED PROTEINS	22	9004	0.979642
