# Supplementary material for: Fungal Innate Immunity Induced by Bacterial Microbe-Associated Molecular Patterns (MAMPs)
Source: G3 (Bethesda). 2016 Mar 29;6(6):1585–95. doi: 10.1534/g3.116.027987 (PMC4889655; doi:10.1534/g3.116.027987)
Supplement: Supplemental Material [file supp_g3.116.027987_TableS7.xlsx]

## Sheet: H1 flg funcat up
FUNCTIONAL CATEGORY	abs SET	abs GENOME	P-VALUE
01 METABOLISM	43	2322	5.61216e-05
01.01 amino acid metabolism	8	474	0.118591
01.01.03 assimilation of ammonia, metabolism of the glutamate group	4	108	0.0257227
01.01.03.01 metabolism of glutamine	1	15	0.144466
01.01.03.01.02 degradation of glutamine	1	9	0.0893507
01.01.03.02 metabolism of glutamate	2	71	0.167081
01.01.03.02.01 biosynthesis of glutamate	1	39	0.333711
01.01.03.02.02 degradation of glutamate	1	34	0.298063
01.01.03.03 metabolism of proline	2	27	0.031493
01.01.03.03.01 biosynthesis of proline	1	19	0.179357
01.01.03.03.02 degradation of proline	1	8	0.079828
01.01.03.05 metabolism of arginine	3	30	0.0035851
01.01.03.05.01 biosynthesis of arginine	3	19	0.000929758
01.01.03.05.02 degradation of arginine	1	13	0.126473
01.01.05 metabolism of urea cycle, creatine and polyamines	2	57	0.11748
01.01.05.01 metabolism of polyamines	1	30	0.268187
01.01.05.01.01 biosynthesis of polyamines	1	5	0.0506626
01.01.05.03 metabolism of urea (urea cycle)	1	22	0.204594
01.01.06 metabolism of the aspartate family	1	109	1
01.01.06.05 metabolism of methionine	1	37	0.319673
01.01.06.05.01 biosynthesis of methionine	1	23	0.212833
01.01.06.05.01.01 biosynthesis of homocysteine	1	7	0.0702065
01.01.09 metabolism of the cysteine - aromatic group	1	207	0.885639
01.01.09.06 metabolism of tryptophan	1	30	0.268187
01.01.09.06.02 degradation of tryptophan	1	13	0.126473
01.02 nitrogen, sulfur and selenium metabolism	4	237	0.230412
01.02.02 nitrogen metabolism	1	48	0.393406
01.02.03 sulfur metabolism	1	15	0.144466
01.02.03.01 sulfate assimilation	1	12	0.117336
01.02.07 regulation of nitrogen, sulfur and selenium metabolism	1	37	0.319673
01.03 nucleotide/nucleoside/nucleobase metabolism	3	267	0.524057
01.03.01 purin nucleotide/nucleoside/nucleobase metabolism	1	127	1
01.03.07 deoxyribonucleotide metabolism	1	12	0.117336
01.04 phosphate metabolism	6	357	0.165375
01.05 C-compound and carbohydrate metabolism	23	1082	0.000712318
01.05.02 sugar, glucoside, polyol and carboxylate metabolism	6	243	0.0405675
01.05.02.01 nucleotide-sugar metabolism	2	12	0.00655062
01.05.02.04 sugar, glucoside, polyol and carboxylate anabolism	4	102	0.0213773
01.05.02.07 sugar, glucoside, polyol and carboxylate catabolism	5	203	0.0597147
01.05.03 polysaccharide metabolism	5	202	0.0587104
01.05.13 transfer of activated C-1 groups	2	44	0.0758225
01.05.13.01 S-adenosyl-methionine - homocysteine cycle	1	12	0.117336
01.05.25 regulation of C-compound and carbohydrate metabolism	2	124	0.367927
01.06 lipid, fatty acid and isoprenoid metabolism	9	590	0.157958
01.06.02 membrane lipid metabolism	2	95	0.257755
01.06.02.01 phospholipid metabolism	2	63	0.138266
01.06.05 fatty acid metabolism	5	122	0.00870353
01.06.10 regulation of lipid, fatty acid and isoprenoid metabolism	2	27	0.031493
01.07 metabolism of vitamins, cofactors, and prosthetic groups	5	287	0.176724
01.07.01 biosynthesis of vitamins, cofactors, and prosthetic groups	4	157	0.0800114
01.20 secondary metabolism	10	441	0.0162949
01.20.05 metabolism of acetic acid derivatives	1	43	0.36093
01.20.05.11 metabolism of polyketides	1	8	0.079828
01.20.15 metabolism of derivatives of dehydroquinic acid, shikimic acid and chorismic acid	2	50	0.0943895
01.20.15.03 metabolism of ubiquinone	1	13	0.126473
01.20.17 metabolism of secondary products derived from primary amino acids	1	85	0.587875
01.20.17.01 metabolism of nonprotein amino acids	1	37	0.319673
01.20.19 metabolism of secondary products derived from glycine, L-serine and L-alanine	1	23	0.212833
01.20.19.01 metabolism of porphyrins	1	20	0.187856
01.20.35 metabolism of secondary products derived from L-phenylalanine and L-tyrosine	1	74	0.537637
01.20.35.01 metabolism of phenylpropanoids	1	69	0.512834
01.20.35.01.01 metabolism of melanins	1	35	0.305341
01.20.37 metabolism of peptide derived compounds	3	33	0.00471026
01.20.37.01 metabolism of thioredoxin, glutaredoxin, glutathion	2	21	0.0196152
01.20.37.05 metabolism of beta-lactams	1	12	0.117336
02 ENERGY	6	503	0.420309
02.01 glycolysis and gluconeogenesis	1	92	0.616982
02.07 pentose-phosphate pathway	1	65	0.492045
02.16 fermentation	3	116	0.118813
02.16.01 alcohol fermentation	1	57	0.447787
02.19 metabolism of energy reserves (e.g. glycogen, trehalose)	2	41	0.0670371
02.25 oxidation of fatty acids	1	57	0.447787
10 CELL CYCLE AND DNA PROCESSING	5	659	0.81771
10.01 DNA processing	1	353	0.975713
10.01.09 DNA restriction or modification	1	123	1
10.01.09.05 DNA conformation modification (e.g. chromatin)	1	120	1
10.03 cell cycle	4	431	0.655766
10.03.01 mitotic cell cycle and cell cycle control	4	322	0.427574
10.03.03 cytokinesis (cell division) /septum formation and hydrolysis	1	101	1
10.03.04 nuclear and chromosomal cycle	1	74	0.537637
10.03.04.05 chromosome segregation/division	1	38	0.326729
11 TRANSCRIPTION	5	718	0.870591
11.02 RNA synthesis	4	525	0.797182
11.02.01 rRNA synthesis	2	52	0.100843
11.02.03 mRNA synthesis	2	466	0.956282
11.02.03.04 transcriptional control	2	363	0.893112
11.04 RNA processing	2	287	0.800767
11.04.01 rRNA processing	1	144	0.777974
11.04.02 tRNA processing	1	34	0.298063
11.04.03 mRNA processing (splicing, 5'-, 3'-end processing)	1	163	0.818177
11.04.03.01 splicing	1	126	1
11.06 RNA modification	1	51	0.412099
11.06.02 tRNA modification	1	36	0.312544
12 PROTEIN SYNTHESIS	3	370	0.740861
12.01 ribosome biogenesis	2	219	0.664925
12.04 translation	2	198	0.610225
12.04.01 translation initiation	1	52	0.418202
12.04.02 translation elongation	1	20	0.187856
14 PROTEIN FATE (folding, modification, destination)	3	920	0.996788
14.04 protein targeting, sorting and translocation	2	207	0.634455
14.07 protein modification	2	532	0.975911
14.10 assembly of protein complexes	1	170	0.831089
16 PROTEIN WITH BINDING FUNCTION OR COFACTOR REQUIREMENT (structural or catalytic)	20	1714	0.316755
16.01 protein binding	2	760	0.997222
16.01.01 receptor binding	1	8	0.079828
16.03 nucleic acid binding	2	361	0.891297
16.03.03 RNA binding	1	180	0.847972
16.14 selen binding	1	3	0.0307109
16.17 metal binding	4	349	0.489138
16.17.09 heavy metal binding (Cu, Fe, Zn)	2	237	0.706783
16.19 nucleotide/nucleoside/nucleobase binding	8	471	0.115519
16.19.03 ATP binding	5	354	0.3041
16.19.05 GTP binding	2	91	0.24242
16.21 complex cofactor/cosubstrate/vitamine binding	8	360	0.0335212
16.21.01 heme binding	1	42	0.354231
16.21.05 FAD/FMN binding	2	86	0.223318
16.21.07 NAD/NADP binding	4	196	0.145597
16.21.15 biotin binding	1	6	0.060485
16.21.17 pyridoxal phosphate binding	1	48	0.393406
18 REGULATION OF METABOLISM AND PROTEIN FUNCTION	2	242	0.717616
18.01 regulation by	1	111	1
18.01.07 regulation by binding / dissociation	1	54	0.43022
18.02 regulation of protein activity	2	236	0.704576
18.02.01 enzymatic activity regulation / enzyme regulator	1	178	0.844735
18.02.05 regulator of G-protein signalling	1	19	0.179357
18.02.07 regulator of receptor activity	1	6	0.060485
20 CELLULAR TRANSPORT, TRANSPORT FACILITIES AND TRANSPORT ROUTES	43	1390	2.07453e-11
20.01 transported compounds (substrates)	40	1078	4.42562e-13
20.01.01 ion transport	13	229	7.18677e-07
20.01.01.01 cation transport (H+, Na+, K+, Ca2+ , NH4+, etc.)	13	181	4.68952e-08
20.01.01.01.01 heavy metal ion transport (Cu+, Fe3+, etc.)	11	78	4.23042e-10
20.01.01.01.01.01 siderophore-iron transport	7	17	1.94848e-10
20.01.01.07 anion transport	1	54	0.43022
20.01.01.07.07 phosphate transport	1	16	0.153325
20.01.03 C-compound and carbohydrate transport	15	284	2.44855e-07
20.01.03.01 sugar transport	4	46	0.00127816
20.01.07 amino acid/amino acid derivatives transport	7	86	2.97034e-05
20.01.09 peptide transport	1	17	0.162092
20.01.10 protein transport	2	128	0.382722
20.01.11 amine / polyamine transport	2	34	0.0480403
20.01.13 lipid/fatty acid transport	5	90	0.00239781
20.01.15 electron transport	3	290	0.580208
20.01.23 allantoin and allantoate transport	1	69	0.512834
20.01.25 vitamine/cofactor transport	2	75	0.181853
20.01.26 neurotransmitter transport	1	23	0.212833
20.01.27 drug/toxin transport	6	120	0.00153241
20.03 transport facilities	22	535	2.96363e-08
20.03.02 carrier (electrochemical potential-driven transport)	5	88	0.00217279
20.03.02.02 symporter	3	48	0.0133448
20.03.02.02.01 proton driven symporter	3	40	0.00809295
20.03.02.03 antiporter	2	41	0.0670371
20.03.02.03.01 proton driven antiporter	2	30	0.0382558
20.03.09 phosphotransferase system	1	6	0.060485
20.03.22 transport ATPases	5	88	0.00217279
20.03.25 ABC transporters	4	80	0.00945826
20.09 transport routes	32	897	4.516e-10
20.09.01 nuclear transport	2	62	0.134747
20.09.04 mitochondrial transport	2	105	0.296107
20.09.16 cellular export and secretion	7	193	0.00392883
20.09.16.01 Type I protein secretion system (ABC-type transport systems)	2	36	0.0532373
20.09.18 cellular import	23	397	1.72719e-11
20.09.18.07 non-vesicular cellular import	15	237	2.27331e-08
20.09.18.09 vesicular cellular import	3	86	0.0596302
20.09.18.09.01 endocytosis	3	86	0.0596302
30 CELLULAR COMMUNICATION/SIGNAL TRANSDUCTION MECHANISM	3	312	0.629896
30.01 cellular signalling	3	271	0.534113
30.01.05 enzyme mediated signal transduction	2	146	0.447308
30.01.05.01 protein kinase	1	71	0.52291
30.01.05.05 G-protein mediated signal transduction	1	59	0.459198
30.01.05.05.01 small GTPase mediated signal transduction	1	46	0.380617
32 CELL RESCUE, DEFENSE AND VIRULENCE	15	856	0.0314052
32.01 stress response	4	451	0.690482
32.01.01 oxidative stress response	3	99	0.0831315
32.01.04 pH stress response	1	9	0.0893507
32.05 disease, virulence and defense	9	309	0.00483776
32.05.01 resistance proteins	4	140	0.0573871
32.05.01.03 chemical agent resistance	2	43	0.0728546
32.05.01.03.03 inorganic chemical agent resistance (e.g. heavy metals)	1	10	0.0987756
32.05.03 defense related proteins	1	72	0.52787
32.05.05 virulence, disease factors	3	103	0.0910532
32.05.05.01 toxins	2	31	0.0406224
32.07 detoxification	8	352	0.0299142
32.07.05 detoxification by export	4	95	0.0169182
32.07.07 oxygen and radical detoxification	2	47	0.0849496
32.07.07.05 peroxidase reaction	1	6	0.060485
34 INTERACTION WITH THE ENVIRONMENT	21	606	1.07512e-06
34.01 homeostasis	13	284	7.78076e-06
34.01.01 homeostasis of cations	13	256	2.50419e-06
34.01.01.01 homeostasis of metal ions (Na, K, Ca etc.)	12	178	3.14325e-07
34.01.01.03 homeostasis of protons	1	64	0.486711
34.01.03 homeostasis of anions	1	27	0.244954
34.01.03.03 homeostasis of phosphate	1	11	0.108104
34.11 cellular sensing and response to external stimulus	8	346	0.0273918
34.11.03 chemoperception and response	4	226	0.206451
34.11.03.03 chemotaxis	1	13	0.126473
34.11.03.07 pheromone response, mating-type determination, sex-specific proteins	1	119	1
34.11.03.13 osmosensing and response	1	60	0.464815
34.11.11 rhythm (e.g. circadian, ultradian)	1	12	0.117336
34.11.12 perception of nutrients and nutritional adaptation	3	68	0.0333313
40 CELL FATE	3	240	0.453347
40.01 cell growth / morphogenesis	2	172	0.533545
40.01.03 directional cell growth (morphogenesis)	1	53	0.424243
40.01.03.01 regulation of directional cell growth	1	17	0.162092
40.10 cell death	1	75	0.542444
40.10.02 apoptosis (type I programmed cell death)	1	66	0.497323
40.10.02.01 anti-apoptosis	1	13	0.126473
40.20 cell aging	1	19	0.179357
41 DEVELOPMENT (Systemic)	1	55	0.436137
41.01 fungal/microorganismic development	1	55	0.436137
42 BIOGENESIS OF CELLULAR COMPONENTS	6	617	0.619285
42.01 cell wall	3	182	0.291127
42.04 cytoskeleton/structural proteins	2	134	0.404635
42.04.03 actin cytoskeleton	1	58	0.453522
42.10 nucleus	3	128	0.146849
42.10.03 organization of chromosome structure	2	98	0.269269
42.10.05 nuclear membrane	1	8	0.079828
43 CELL TYPE DIFFERENTIATION	2	273	0.777528
43.01 fungal/microorganismic cell type differentiation	2	261	0.755771
43.01.03 fungal and other eukaryotic cell type differentiation	2	261	0.755771
43.01.03.05 budding, cell polarity and filament formation	2	146	0.447308
43.01.03.06 hyphae formation	1	10	0.0987756
43.01.03.09 development of asco- basidio- or zygospore	1	109	1
99 UNCLASSIFIED PROTEINS	68	9004	0.999995

## Sheet: H1 flg funcat down
FUNCTIONAL CATEGORY	abs SET	abs GENOME	P-VALUE
01 METABOLISM	18	2322	0.0251221
01.01 amino acid metabolism	3	474	0.404693
01.01.03 assimilation of ammonia, metabolism of the glutamate group	1	108	0.409437
01.01.03.02 metabolism of glutamate	1	71	0.292329
01.01.03.02.02 degradation of glutamate	1	34	0.152412
01.01.05 metabolism of urea cycle, creatine and polyamines	2	57	0.0311169
01.01.05.01 metabolism of polyamines	1	30	0.135743
01.01.05.01.02 degradation of polyamines	1	24	0.110132
01.01.05.03 metabolism of urea (urea cycle)	1	22	0.101431
01.01.06 metabolism of the aspartate family	2	109	0.0979262
01.01.06.04 metabolism of threonine	1	16	0.074819
01.01.06.04.01 biosynthesis of threonine	1	6	0.0287308
01.01.06.04.02 degradation of threonine	1	11	0.0520508
01.01.06.05 metabolism of methionine	1	37	0.164705
01.01.06.05.02 degradation of methionine	1	6	0.0287308
01.01.06.06 metabolism of lysine	1	42	0.184805
01.01.06.06.01 biosynthesis of lysine	1	28	0.127288
01.01.06.06.01.01 diaminopimelic acid pathway	1	11	0.0520508
01.01.09 metabolism of the cysteine - aromatic group	2	207	0.265376
01.01.09.01 metabolism of glycine	1	34	0.152412
01.01.09.01.02 degradation of glycine	1	16	0.074819
01.01.09.02 metabolism of serine	1	32	0.144117
01.01.09.02.01 biosynthesis of serine	1	19	0.0882204
01.01.09.02.02 degradation of serine	1	7	0.0334396
01.01.09.03 metabolism of cysteine	1	18	0.0837747
01.01.09.04 metabolism of phenylalanine	1	84	0.335873
01.01.09.04.01 biosynthesis of phenylalanine	1	59	0.249646
01.01.09.05 metabolism of tyrosine	1	62	0.260549
01.01.11 metabolism of the pyruvate family (alanine, isoleucine, leucine, valine) and D-alanine	1	74	0.302621
01.02 nitrogen, sulfur and selenium metabolism	2	237	0.319259
01.04 phosphate metabolism	2	357	0.519475
01.05 C-compound and carbohydrate metabolism	12	1082	0.00534353
01.05.02 sugar, glucoside, polyol and carboxylate metabolism	3	243	0.113677
01.05.02.01 nucleotide-sugar metabolism	1	12	0.0566481
01.05.02.04 sugar, glucoside, polyol and carboxylate anabolism	2	102	0.0875314
01.05.02.07 sugar, glucoside, polyol and carboxylate catabolism	2	203	0.258175
01.05.05 C-1 compound metabolism	2	16	0.002657
01.05.05.07 C-1 compound catabolism	1	13	0.0612235
01.05.06 C-2 compound and organic acid metabolism	1	60	0.253298
01.05.06.07 C-2 compound and organic acid catabolism	1	51	0.219791
01.05.07 C-3 compound metabolism	1	8	0.0381258
01.05.11 aromate metabolism	1	65	0.271295
01.05.11.07 aromate catabolism	1	56	0.238585
01.05.11.07.01 aerobic aromate catabolism	1	56	0.238585
01.05.25 regulation of C-compound and carbohydrate metabolism	2	124	0.121271
01.06 lipid, fatty acid and isoprenoid metabolism	7	590	0.0236659
01.06.02 membrane lipid metabolism	1	95	0.370647
01.06.02.01 phospholipid metabolism	1	63	0.264148
01.06.02.02 glycolipid metabolism	1	38	0.168764
01.06.06 isoprenoid metabolism	1	138	0.49019
01.07 metabolism of vitamins, cofactors, and prosthetic groups	3	287	0.162352
01.07.01 biosynthesis of vitamins, cofactors, and prosthetic groups	1	157	0.5356
01.20 secondary metabolism	3	441	0.361017
01.20.01 metabolism of primary metabolic sugar derivatives	1	50	0.215978
01.20.01.01 metabolism of secondary monosaccharides	1	6	0.0287308
01.20.05 metabolism of acetic acid derivatives	1	43	0.188768
01.20.17 metabolism of secondary products derived from primary amino acids	1	85	0.339111
01.20.17.01 metabolism of nonprotein amino acids	1	37	0.164705
01.20.29 metabolism of secondary products derived from L-glutamic acid, L-proline and L-ornithine	1	20	0.0926449
01.20.31 metabolism of secondary products derived from L-lysine, L-arginine and L-histidine	1	27	0.12303
01.20.35 metabolism of secondary products derived from L-phenylalanine and L-tyrosine	1	74	0.302621
01.20.35.01 metabolism of phenylpropanoids	1	69	0.285385
02 ENERGY	5	503	0.096386
02.01 glycolysis and gluconeogenesis	1	92	0.361345
02.01.03 regulation of glycolysis and gluconeogenesis	1	14	0.0657771
02.10 tricarboxylic-acid pathway (citrate cycle, Krebs cycle, TCA cycle)	1	54	0.231121
02.11 electron transport and membrane-associated energy conservation	1	136	0.485163
02.13 respiration	2	161	0.183438
02.16 fermentation	3	116	0.018685
02.16.01 alcohol fermentation	1	57	0.242289
02.16.09 mixed acid and butanediol fermentation	1	6	0.0287308
02.45 energy conversion and regeneration	1	85	0.339111
10 CELL CYCLE AND DNA PROCESSING	1	659	0.962376
10.01 DNA processing	1	353	0.823959
10.01.03 DNA synthesis and replication	1	108	0.409437
11 TRANSCRIPTION	1	718	0.972174
11.02 RNA synthesis	1	525	0.925727
11.02.03 mRNA synthesis	1	466	0.900015
11.02.03.04 transcriptional control	1	363	0.832523
16 PROTEIN WITH BINDING FUNCTION OR COFACTOR REQUIREMENT (structural or catalytic)	6	1714	0.853291
16.01 protein binding	1	760	0.97757
16.13 C-compound binding	1	41	0.180824
16.17 metal binding	1	349	0.820414
16.17.09 heavy metal binding (Cu, Fe, Zn)	1	237	0.686904
16.19 nucleotide/nucleoside/nucleobase binding	2	471	0.670962
16.19.03 ATP binding	2	354	0.51493
16.21 complex cofactor/cosubstrate/vitamine binding	4	360	0.0969051
16.21.05 FAD/FMN binding	1	86	0.342333
16.21.07 NAD/NADP binding	3	196	0.0695411
20 CELLULAR TRANSPORT, TRANSPORT FACILITIES AND TRANSPORT ROUTES	14	1390	0.00604793
20.01 transported compounds (substrates)	12	1078	0.00518891
20.01.01 ion transport	1	229	0.67428
20.01.01.01 cation transport (H+, Na+, K+, Ca2+ , NH4+, etc.)	1	181	0.587301
20.01.01.01.01 heavy metal ion transport (Cu+, Fe3+, etc.)	1	78	0.316114
20.01.03 C-compound and carbohydrate transport	7	284	0.000434692
20.01.03.01 sugar transport	2	46	0.020876
20.01.07 amino acid/amino acid derivatives transport	1	86	0.342333
20.01.11 amine / polyamine transport	1	34	0.152412
20.01.13 lipid/fatty acid transport	3	90	0.00946447
20.01.15 electron transport	3	290	0.165879
20.01.26 neurotransmitter transport	1	23	0.105792
20.03 transport facilities	8	535	0.00417953
20.03.02 carrier (electrochemical potential-driven transport)	1	88	0.348732
20.03.02.02 symporter	1	48	0.208297
20.03.02.02.01 proton driven symporter	1	40	0.176823
20.03.09 phosphotransferase system	1	6	0.0287308
20.09 transport routes	8	897	0.0673361
20.09.07 vesicular transport (Golgi network, etc.)	1	180	0.585264
20.09.16 cellular export and secretion	3	193	0.0670504
20.09.18 cellular import	7	397	0.00301534
20.09.18.07 non-vesicular cellular import	6	237	0.000992837
30 CELLULAR COMMUNICATION/SIGNAL TRANSDUCTION MECHANISM	1	312	0.784104
30.01 cellular signalling	1	271	0.73539
30.01.05 enzyme mediated signal transduction	1	146	0.50982
32 CELL RESCUE, DEFENSE AND VIRULENCE	3	856	0.792765
32.01 stress response	1	451	0.892188
32.01.01 oxidative stress response	1	99	0.382843
32.01.03 osmotic and salt stress response	1	88	0.348732
32.05 disease, virulence and defense	3	309	0.188731
32.05.01 resistance proteins	2	140	0.147495
32.05.01.03 chemical agent resistance	1	43	0.188768
32.05.01.03.03 inorganic chemical agent resistance (e.g. heavy metals)	1	10	0.0474313
32.05.03 defense related proteins	1	72	0.295776
32.07 detoxification	2	352	0.511884
32.07.03 detoxification by modification	1	61	0.256932
32.07.05 detoxification by export	1	95	0.370647
32.07.09 detoxification by degradation	1	46	0.200541
34 INTERACTION WITH THE ENVIRONMENT	2	606	0.798621
34.11 cellular sensing and response to external stimulus	2	346	0.502675
34.11.03 chemoperception and response	1	226	0.669417
34.11.03.07 pheromone response, mating-type determination, sex-specific proteins	1	119	0.440413
34.11.12 perception of nutrients and nutritional adaptation	1	68	0.281888
42 BIOGENESIS OF CELLULAR COMPONENTS	3	617	0.580168
42.01 cell wall	2	182	0.220514
42.10 nucleus	1	128	0.464561
42.10.03 organization of chromosome structure	1	98	0.379816
42.16 mitochondrion	1	125	0.456628
43 CELL TYPE DIFFERENTIATION	1	273	0.738
43.01 fungal/microorganismic cell type differentiation	1	261	0.721954
43.01.03 fungal and other eukaryotic cell type differentiation	1	261	0.721954
99 UNCLASSIFIED PROTEINS	41	9004	0.790845

## Sheet: H2 flg funcat up
FUNCTIONAL CATEGORY	abs SET	abs GENOME	P-VALUE
01 METABOLISM	56	2322	2.51872e-06
01.01 amino acid metabolism	11	474	0.0506305
01.01.03 assimilation of ammonia, metabolism of the glutamate group	6	108	0.00310843
01.01.03.01 metabolism of glutamine	2	15	0.0163368
01.01.03.01.02 degradation of glutamine	2	9	0.00590059
01.01.03.02 metabolism of glutamate	5	71	0.00247259
01.01.03.02.01 biosynthesis of glutamate	3	39	0.0147004
01.01.03.02.02 degradation of glutamate	3	34	0.0100993
01.01.03.05 metabolism of arginine	1	30	0.329782
01.01.03.05.01 biosynthesis of arginine	1	19	0.223787
01.01.05 metabolism of urea cycle, creatine and polyamines	2	57	0.174155
01.01.05.01 metabolism of polyamines	1	30	0.329782
01.01.05.01.02 degradation of polyamines	1	24	0.273888
01.01.06 metabolism of the aspartate family	2	109	0.424411
01.01.06.01 metabolism of aspartate	1	19	0.223787
01.01.06.01.01 biosynthesis of aspartate	1	12	0.147819
01.01.06.01.02 degradation of aspartate	1	11	0.136379
01.01.06.02 metabolism of asparagine	1	13	0.159108
01.01.06.02.01 biosynthesis of asparagine	1	8	0.101134
01.01.06.06 metabolism of lysine	1	42	0.429052
01.01.06.06.01 biosynthesis of lysine	1	28	0.311643
01.01.06.06.01.03 aminoadipic acid pathway	1	13	0.159108
01.01.09 metabolism of the cysteine - aromatic group	2	207	1
01.01.09.04 metabolism of phenylalanine	1	84	1
01.01.09.04.01 biosynthesis of phenylalanine	1	59	0.545155
01.01.09.05 metabolism of tyrosine	1	62	0.563055
01.01.09.06 metabolism of tryptophan	1	30	0.329782
01.01.09.06.02 degradation of tryptophan	1	13	0.159108
01.01.11 metabolism of the pyruvate family (alanine, isoleucine, leucine, valine) and D-alanine	4	74	0.0166578
01.01.11.02 metabolism of isoleucine	3	29	0.00647153
01.01.11.02.01 biosynthesis of isoleucine	2	22	0.0338371
01.01.11.02.02 degradation of isoleucine	1	9	0.113039
01.01.11.03 metabolism of valine	3	24	0.00376233
01.01.11.03.01 biosynthesis of valine	2	17	0.0207975
01.01.11.03.02 degradation of valine	1	10	0.124786
01.01.11.04 metabolism of leucine	3	32	0.00853392
01.01.11.04.01 biosynthesis of leucine	2	18	0.0231962
01.01.11.04.02 degradation of leucine	1	19	0.223787
01.02 nitrogen, sulfur and selenium metabolism	5	237	0.205889
01.02.02 nitrogen metabolism	2	48	0.132614
01.02.07 regulation of nitrogen, sulfur and selenium metabolism	2	37	0.0858633
01.02.07.01 regulation of nitrogen metabolism	1	8	0.101134
01.03 nucleotide/nucleoside/nucleobase metabolism	4	267	0.472545
01.03.01 purin nucleotide/nucleoside/nucleobase metabolism	1	127	1
01.03.04 pyrimidine nucleotide/nucleoside/nucleobase metabolism	2	55	0.164738
01.04 phosphate metabolism	7	357	0.195336
01.05 C-compound and carbohydrate metabolism	33	1082	4.88175e-06
01.05.02 sugar, glucoside, polyol and carboxylate metabolism	11	243	0.000394217
01.05.02.01 nucleotide-sugar metabolism	2	12	0.0105393
01.05.02.04 sugar, glucoside, polyol and carboxylate anabolism	6	102	0.00233414
01.05.02.07 sugar, glucoside, polyol and carboxylate catabolism	10	203	0.000373228
01.05.03 polysaccharide metabolism	10	202	0.000358889
01.05.03.01 glycogen metabolism	1	3	0.0391873
01.05.03.01.04 glycogen anabolism	1	1	0.0132359
01.05.06 C-2 compound and organic acid metabolism	1	60	0.551201
01.05.06.07 C-2 compound and organic acid catabolism	1	51	0.493778
01.05.07 C-3 compound metabolism	1	8	0.101134
01.05.11 aromate metabolism	2	65	0.212562
01.05.11.07 aromate catabolism	2	56	0.169435
01.05.11.07.01 aerobic aromate catabolism	2	56	0.169435
01.05.13 transfer of activated C-1 groups	2	44	0.114994
01.05.13.01 S-adenosyl-methionine - homocysteine cycle	1	12	0.147819
01.05.25 regulation of C-compound and carbohydrate metabolism	4	124	0.0824265
01.06 lipid, fatty acid and isoprenoid metabolism	15	590	0.0118165
01.06.02 membrane lipid metabolism	3	95	0.131487
01.06.02.01 phospholipid metabolism	3	63	0.050835
01.06.02.02 glycolipid metabolism	1	38	0.397704
01.06.05 fatty acid metabolism	6	122	0.0056449
01.06.06 isoprenoid metabolism	1	138	1
01.06.10 regulation of lipid, fatty acid and isoprenoid metabolism	3	27	0.00528152
01.07 metabolism of vitamins, cofactors, and prosthetic groups	8	287	0.0372927
01.07.01 biosynthesis of vitamins, cofactors, and prosthetic groups	4	157	0.155064
01.20 secondary metabolism	9	441	0.131538
01.20.05 metabolism of acetic acid derivatives	2	43	0.11069
01.20.05.11 metabolism of polyketides	1	8	0.101134
01.20.15 metabolism of derivatives of dehydroquinic acid, shikimic acid and chorismic acid	2	50	0.141642
01.20.15.03 metabolism of ubiquinone	1	13	0.159108
01.20.17 metabolism of secondary products derived from primary amino acids	2	85	0.31056
01.20.17.01 metabolism of nonprotein amino acids	1	37	0.389604
01.20.17.03 metabolism of amines	1	21	0.244227
01.20.19 metabolism of secondary products derived from glycine, L-serine and L-alanine	1	23	0.264132
01.20.19.01 metabolism of porphyrins	1	20	0.234075
01.20.29 metabolism of secondary products derived from L-glutamic acid, L-proline and L-ornithine	1	20	0.234075
01.20.35 metabolism of secondary products derived from L-phenylalanine and L-tyrosine	1	74	0.627913
01.20.35.01 metabolism of phenylpropanoids	1	69	0.602142
01.20.35.01.01 metabolism of melanins	1	35	0.373075
01.20.37 metabolism of peptide derived compounds	2	33	0.0704142
01.20.37.01 metabolism of thioredoxin, glutaredoxin, glutathion	1	21	0.244227
01.20.37.05 metabolism of beta-lactams	1	12	0.147819
01.25 extracellular metabolism	2	53	0.155417
01.25.03 extracellular protein degradation	1	7	0.0890712
01.25.09 extracellular lignin degradation	1	10	0.124786
02 ENERGY	15	503	0.00283492
02.01 glycolysis and gluconeogenesis	4	92	0.0337462
02.07 pentose-phosphate pathway	1	65	0.580253
02.10 tricarboxylic-acid pathway (citrate cycle, Krebs cycle, TCA cycle)	4	54	0.00560993
02.11 electron transport and membrane-associated energy conservation	3	136	0.268753
02.11.07 regulation of electron transport and membrane-associated energy conservation	1	8	0.101134
02.13 respiration	2	161	1
02.13.03 aerobic respiration	1	76	1
02.16 fermentation	3	116	0.198773
02.16.01 alcohol fermentation	1	57	0.532819
02.19 metabolism of energy reserves (e.g. glycogen, trehalose)	3	41	0.0168213
02.25 oxidation of fatty acids	1	57	0.532819
02.45 energy conversion and regeneration	2	85	0.31056
10 CELL CYCLE AND DNA PROCESSING	3	659	0.993433
10.03 cell cycle	3	431	0.92792
10.03.01 mitotic cell cycle and cell cycle control	3	322	1
10.03.03 cytokinesis (cell division) /septum formation and hydrolysis	1	101	1
11 TRANSCRIPTION	3	718	0.996623
11.02 RNA synthesis	2	525	0.99335
11.02.03 mRNA synthesis	2	466	0.986507
11.02.03.04 transcriptional control	2	363	0.955379
11.02.03.04.03 transcription repression	1	29	0.320773
11.04 RNA processing	1	287	1
11.04.02 tRNA processing	1	34	0.364645
11.06 RNA modification	1	51	0.493778
11.06.02 tRNA modification	1	36	0.381394
12 PROTEIN SYNTHESIS	2	370	0.958787
12.01 ribosome biogenesis	2	219	1
12.04 translation	1	198	1
14 PROTEIN FATE (folding, modification, destination)	5	920	0.994728
14.04 protein targeting, sorting and translocation	1	207	1
14.07 protein modification	2	532	0.993891
14.07.11 protein processing (proteolytic)	1	98	1
14.10 assembly of protein complexes	1	170	1
14.13 protein/peptide degradation	3	266	1
14.13.01 cytoplasmic and nuclear protein degradation	2	160	1
14.13.04 lysosomal and vacuolar protein degradation	2	35	0.0780168
14.13.04.01 lysosomal protein degradation	1	2	0.0262976
16 PROTEIN WITH BINDING FUNCTION OR COFACTOR REQUIREMENT (structural or catalytic)	27	1714	0.192476
16.01 protein binding	6	760	0.941425
16.01.01 receptor binding	1	8	0.101134
16.03 nucleic acid binding	1	361	0.992359
16.13 C-compound binding	2	41	0.102217
16.14 selen binding	1	3	0.0391873
16.17 metal binding	4	349	0.682528
16.17.01 calcium binding	1	41	0.421371
16.17.09 heavy metal binding (Cu, Fe, Zn)	3	237	1
16.19 nucleotide/nucleoside/nucleobase binding	12	471	0.0228881
16.19.03 ATP binding	9	354	0.0460609
16.19.05 GTP binding	2	91	0.339706
16.21 complex cofactor/cosubstrate/vitamine binding	11	360	0.00850607
16.21.01 heme binding	1	42	0.429052
16.21.07 NAD/NADP binding	6	196	0.0462014
16.21.11 thiamine pyrophosphate binding	1	6	0.0768471
16.21.15 biotin binding	1	6	0.0768471
16.21.17 pyridoxal phosphate binding	1	48	0.473057
18 REGULATION OF METABOLISM AND PROTEIN FUNCTION	2	242	1
18.01 regulation by	1	111	1
18.01.07 regulation by binding / dissociation	1	54	0.513688
18.02 regulation of protein activity	2	236	1
18.02.01 enzymatic activity regulation / enzyme regulator	1	178	1
18.02.05 regulator of G-protein signalling	1	19	0.223787
18.02.07 regulator of receptor activity	1	6	0.0768471
20 CELLULAR TRANSPORT, TRANSPORT FACILITIES AND TRANSPORT ROUTES	48	1390	2.9077e-10
20.01 transported compounds (substrates)	44	1078	9.04356e-12
20.01.01 ion transport	18	229	1.40254e-09
20.01.01.01 cation transport (H+, Na+, K+, Ca2+ , NH4+, etc.)	16	181	2.19998e-09
20.01.01.01.01 heavy metal ion transport (Cu+, Fe3+, etc.)	11	78	5.8215e-09
20.01.01.01.01.01 siderophore-iron transport	7	17	1.1034e-09
20.01.01.07 anion transport	1	54	0.513688
20.01.01.07.07 phosphate transport	1	16	0.192091
20.01.03 C-compound and carbohydrate transport	21	284	1.71191e-10
20.01.03.01 sugar transport	3	46	0.0228351
20.01.07 amino acid/amino acid derivatives transport	7	86	0.000141298
20.01.09 peptide transport	1	17	0.202796
20.01.10 protein transport	1	128	1
20.01.11 amine / polyamine transport	2	34	0.0741839
20.01.13 lipid/fatty acid transport	3	90	0.116868
20.01.15 electron transport	6	290	0.187111
20.01.23 allantoin and allantoate transport	1	69	0.602142
20.01.25 vitamine/cofactor transport	2	75	0.261509
20.01.26 neurotransmitter transport	1	23	0.264132
20.01.27 drug/toxin transport	8	120	0.000192314
20.03 transport facilities	28	535	4.33981e-10
20.03.02 carrier (electrochemical potential-driven transport)	4	88	0.0293166
20.03.02.02 symporter	3	48	0.0255264
20.03.02.02.01 proton driven symporter	2	40	0.0980512
20.03.02.03 antiporter	1	41	0.421371
20.03.02.03.01 proton driven antiporter	1	30	0.329782
20.03.09 phosphotransferase system	1	6	0.0768471
20.03.22 transport ATPases	7	88	0.000163279
20.03.25 ABC transporters	7	80	8.92882e-05
20.09 transport routes	33	897	7.21059e-08
20.09.01 nuclear transport	2	62	0.198043
20.09.04 mitochondrial transport	3	105	0.162475
20.09.13 vacuolar/lysosomal transport	1	132	1
20.09.16 cellular export and secretion	9	193	0.00107844
20.09.16.01 Type I protein secretion system (ABC-type transport systems)	4	36	0.00125652
20.09.18 cellular import	22	397	1.37201e-08
20.09.18.07 non-vesicular cellular import	16	237	1.01764e-07
20.09.18.09 vesicular cellular import	3	86	0.105648
20.09.18.09.01 endocytosis	3	86	0.105648
30 CELLULAR COMMUNICATION/SIGNAL TRANSDUCTION MECHANISM	4	312	1
30.01 cellular signalling	4	271	0.484055
30.01.05 enzyme mediated signal transduction	3	146	0.3048
30.01.05.01 protein kinase	1	71	0.612657
30.01.05.05 G-protein mediated signal transduction	1	59	0.545155
30.01.05.05.01 small GTPase mediated signal transduction	1	46	0.458777
32 CELL RESCUE, DEFENSE AND VIRULENCE	17	856	0.0614284
32.01 stress response	6	451	0.553019
32.01.01 oxidative stress response	5	99	0.0101091
32.01.03 osmotic and salt stress response	1	88	1
32.01.04 pH stress response	1	9	0.113039
32.05 disease, virulence and defense	13	309	0.000241438
32.05.01 resistance proteins	9	140	0.000101297
32.05.01.01 antibiotic resistance	1	8	0.101134
32.05.01.03 chemical agent resistance	4	43	0.00244989
32.05.01.03.03 inorganic chemical agent resistance (e.g. heavy metals)	2	10	0.00731183
32.05.03 defense related proteins	2	72	0.246772
32.05.05 virulence, disease factors	3	103	0.156107
32.05.05.01 toxins	1	31	0.338672
32.07 detoxification	11	352	0.00724566
32.07.03 detoxification by modification	1	61	0.557167
32.07.05 detoxification by export	7	95	0.000262996
32.07.07 oxygen and radical detoxification	2	47	0.128152
32.07.07.03 glutathione conjugation reaction	1	16	0.192091
32.07.07.05 peroxidase reaction	1	6	0.0768471
32.07.09 detoxification by degradation	1	46	0.458777
34 INTERACTION WITH THE ENVIRONMENT	28	606	6.97655e-09
34.01 homeostasis	17	284	2.26627e-07
34.01.01 homeostasis of cations	16	256	2.92131e-07
34.01.01.01 homeostasis of metal ions (Na, K, Ca etc.)	15	178	1.37007e-08
34.01.01.03 homeostasis of protons	1	64	0.574597
34.01.03 homeostasis of anions	1	27	0.302392
34.01.03.03 homeostasis of phosphate	1	11	0.136379
34.11 cellular sensing and response to external stimulus	12	346	0.00221626
34.11.01 photoperception and response	1	22	0.254246
34.11.03 chemoperception and response	6	226	0.0800412
34.11.03.03 chemotaxis	1	13	0.159108
34.11.03.07 pheromone response, mating-type determination, sex-specific proteins	2	119	0.469027
34.11.03.13 osmosensing and response	1	60	0.551201
34.11.11 rhythm (e.g. circadian, ultradian)	1	12	0.147819
34.11.12 perception of nutrients and nutritional adaptation	6	68	0.000274583
38 TRANSPOSABLE ELEMENTS, VIRAL AND PLASMID PROTEINS	1	3	0.0391873
38.05 viral proteins	1	2	0.0262976
40 CELL FATE	4	240	0.39285
40.01 cell growth / morphogenesis	2	172	1
40.01.03 directional cell growth (morphogenesis)	1	53	0.507139
40.01.03.01 regulation of directional cell growth	1	17	0.202796
40.10 cell death	2	75	0.261509
40.10.02 apoptosis (type I programmed cell death)	2	66	0.217425
40.10.02.01 anti-apoptosis	1	13	0.159108
40.10.02.03 induction of apoptosis	1	12	0.147819
40.20 cell aging	1	19	0.223787
41 DEVELOPMENT (Systemic)	2	55	0.164738
41.01 fungal/microorganismic development	2	55	0.164738
42 BIOGENESIS OF CELLULAR COMPONENTS	8	617	0.57473
42.01 cell wall	2	182	1
42.04 cytoskeleton/structural proteins	2	134	0.531941
42.04.03 actin cytoskeleton	1	58	0.539028
42.10 nucleus	3	128	0.240306
42.10.03 organization of chromosome structure	2	98	0.373217
42.10.05 nuclear membrane	1	8	0.101134
42.16 mitochondrion	1	125	1
42.25 vacuole or lysosome	1	41	0.421371
42.27 extracellular / secretion proteins	1	11	0.136379
43 CELL TYPE DIFFERENTIATION	3	273	1
43.01 fungal/microorganismic cell type differentiation	3	261	1
43.01.03 fungal and other eukaryotic cell type differentiation	3	261	1
43.01.03.05 budding, cell polarity and filament formation	2	146	0.578514
43.01.03.06 hyphae formation	1	10	0.124786
43.01.03.09 development of asco- basidio- or zygospore	2	109	0.424411
99 UNCLASSIFIED PROTEINS	93	9004	0.999977

## Sheet: H2 flg funcat down
FUNCTIONAL CATEGORY	abs SET	abs GENOME	P-VALUE
01 METABOLISM	26	2322	0.14002
01.01 amino acid metabolism	4	474	0.625313
01.01.05 metabolism of urea cycle, creatine and polyamines	1	57	0.404726
01.01.05.03 metabolism of urea (urea cycle)	1	22	0.181235
01.01.06 metabolism of the aspartate family	2	109	0.25883
01.01.06.05 metabolism of methionine	1	37	0.285717
01.01.06.06 metabolism of lysine	1	42	0.317516
01.01.06.06.01 biosynthesis of lysine	1	28	0.224733
01.01.06.06.01.01 diaminopimelic acid pathway	1	11	0.095107
01.01.09 metabolism of the cysteine - aromatic group	1	207	0.849561
01.01.09.03 metabolism of cysteine	1	18	0.1509
01.01.09.03.02 degradation of cysteine	1	7	0.061609
01.02 nitrogen, sulfur and selenium metabolism	1	237	0.88595
01.05 C-compound and carbohydrate metabolism	12	1082	0.272401
01.05.02 sugar, glucoside, polyol and carboxylate metabolism	1	243	0.892102
01.05.02.01 nucleotide-sugar metabolism	1	12	0.103295
01.05.03 polysaccharide metabolism	1	202	0.842464
01.05.05 C-1 compound metabolism	1	16	0.135317
01.05.06 C-2 compound and organic acid metabolism	1	60	0.420793
01.05.06.07 C-2 compound and organic acid catabolism	1	51	0.371254
01.05.11 aromate metabolism	1	65	0.44662
01.05.11.07 aromate catabolism	1	56	0.399273
01.05.11.07.01 aerobic aromate catabolism	1	56	0.399273
01.05.11.07.01.03 meta-cleavage	1	1	0.009041
01.05.13 transfer of activated C-1 groups	1	44	0.329838
01.05.25 regulation of C-compound and carbohydrate metabolism	1	124	1
01.06 lipid, fatty acid and isoprenoid metabolism	12	590	0.00713
01.06.06 isoprenoid metabolism	3	138	0.129381
01.06.06.11 tetracyclic and pentacyclic triterpenes (cholesterin, steroids and hopanoids) metabolism	2	81	0.166392
01.06.06.13 tetraterpenes (carotinoids) metabolism	1	3	0.02688
01.06.10 regulation of lipid, fatty acid and isoprenoid metabolism	1	27	0.217646
01.07 metabolism of vitamins, cofactors, and prosthetic groups	2	287	0.736227
01.07.01 biosynthesis of vitamins, cofactors, and prosthetic groups	2	157	0.416317
01.20 secondary metabolism	2	441	0.911987
01.20.21 metabolism of sulfuric acid and L-cysteine derivatives	1	4	0.03568
01.25 extracellular metabolism	1	53	0.382614
01.25.01 extracellular polysaccharide degradation	1	24	0.195996
02 ENERGY	2	503	0.945092
02.11 electron transport and membrane-associated energy conservation	1	136	0.710979
02.16 fermentation	1	116	1
02.16.01 alcohol fermentation	1	57	0.404726
10 CELL CYCLE AND DNA PROCESSING	2	659	0.984123
10.01 DNA processing	1	353	0.961136
10.01.03 DNA synthesis and replication	1	108	0.626447
10.03 cell cycle	1	431	0.981255
10.03.03 cytokinesis (cell division) /septum formation and hydrolysis	1	101	0.601734
11 TRANSCRIPTION	1	718	0.998765
11.02 RNA synthesis	1	525	0.992259
11.02.03 mRNA synthesis	1	466	0.986504
11.02.03.04 transcriptional control	1	363	0.964596
14 PROTEIN FATE (folding, modification, destination)	1	920	0.999824
14.01 protein folding and stabilization	1	91	0.563593
16 PROTEIN WITH BINDING FUNCTION OR COFACTOR REQUIREMENT (structural or catalytic)	8	1714	0.990669
16.01 protein binding	1	760	0.999175
16.05 polysaccharide binding	1	18	0.1509
16.17 metal binding	5	349	0.208844
16.17.03 potassium binding	1	5	0.044401
16.17.05 sodium binding	2	3	0.000242
16.17.07 magnesium binding	1	55	0.39377
16.17.09 heavy metal binding (Cu, Fe, Zn)	3	237	0.362367
16.19 nucleotide/nucleoside/nucleobase binding	2	471	0.929829
16.19.03 ATP binding	2	354	0.833852
16.21 complex cofactor/cosubstrate/vitamine binding	4	360	0.410614
16.21.01 heme binding	2	42	0.055214
16.21.07 NAD/NADP binding	2	196	0.531493
16.21.17 pyridoxal phosphate binding	1	48	0.353825
20 CELLULAR TRANSPORT, TRANSPORT FACILITIES AND TRANSPORT ROUTES	13	1390	0.492218
20.01 transported compounds (substrates)	13	1078	0.175692
20.01.01 ion transport	2	229	0.616301
20.01.01.01 cation transport (H+, Na+, K+, Ca2+ , NH4+, etc.)	2	181	0.488994
20.01.01.01.01 heavy metal ion transport (Cu+, Fe3+, etc.)	1	78	0.508547
20.01.03 C-compound and carbohydrate transport	7	284	0.014637
20.01.03.01 sugar transport	1	46	0.34194
20.01.07 amino acid/amino acid derivatives transport	1	86	0.543186
20.01.11 amine / polyamine transport	1	34	0.265937
20.01.13 lipid/fatty acid transport	3	90	0.04805
20.01.15 electron transport	3	290	0.489383
20.01.23 allantoin and allantoate transport	2	69	0.128907
20.01.25 vitamine/cofactor transport	2	75	0.147399
20.01.26 neurotransmitter transport	2	23	0.018122
20.03 transport facilities	10	535	0.023182
20.03.02 carrier (electrochemical potential-driven transport)	1	88	0.55146
20.03.02.02 symporter	1	48	0.353825
20.03.22 transport ATPases	1	88	0.55146
20.09 transport routes	8	897	0.568068
20.09.07 vesicular transport (Golgi network, etc.)	1	180	0.807083
20.09.16 cellular export and secretion	4	193	0.09776
20.09.18 cellular import	7	397	0.068617
20.09.18.07 non-vesicular cellular import	6	237	0.020646
32 CELL RESCUE, DEFENSE AND VIRULENCE	7	856	0.661992
32.01 stress response	4	451	0.585866
32.01.01 oxidative stress response	1	99	0.594381
32.05 disease, virulence and defense	2	309	0.772675
32.07 detoxification	2	352	0.83148
32.07.01 detoxification involving cytochrome P450	1	59	0.415485
32.07.03 detoxification by modification	1	61	0.426052
32.07.07 oxygen and radical detoxification	1	47	0.347909
32.07.07.01 catalase reaction	1	7	0.061609
34 INTERACTION WITH THE ENVIRONMENT	3	606	0.916068
34.01 homeostasis	2	284	0.730892
34.01.01 homeostasis of cations	2	256	0.676634
34.01.01.01 homeostasis of metal ions (Na, K, Ca etc.)	1	178	0.8035
34.01.01.03 homeostasis of protons	2	64	0.113962
34.05 cell motility	1	54	0.388217
34.11 cellular sensing and response to external stimulus	2	346	0.824181
34.11.12 perception of nutrients and nutritional adaptation	1	68	0.461565
34.11.13 gas and metabolite distribution	1	7	0.061609
34.11.13.07 circulation (e.g. blood pressure)	1	7	0.061609
42 BIOGENESIS OF CELLULAR COMPONENTS	1	617	0.996762
42.01 cell wall	1	182	0.810601
42.10 nucleus	1	128	0.688981
42.10.03 organization of chromosome structure	1	98	0.590653
99 UNCLASSIFIED PROTEINS	85	9004	0.28193

## Sheet: H4 flg up funcat
FUNCTIONAL CATEGORY	abs SET	abs GENOME	P-VALUE
01 METABOLISM	16	2322	0.00921232
01.01 amino acid metabolism	1	474	0.837555
01.01.03 assimilation of ammonia, metabolism of the glutamate group	1	108	0.335382
01.01.03.01 metabolism of glutamine	1	15	0.0549812
01.01.03.01.02 degradation of glutamine	1	9	0.033354
01.01.03.02 metabolism of glutamate	1	71	0.235258
01.01.03.02.02 degradation of glutamate	1	34	0.120384
01.03 nucleotide/nucleoside/nucleobase metabolism	1	267	0.637928
01.04 phosphate metabolism	1	357	0.744076
01.05 C-compound and carbohydrate metabolism	11	1082	0.00195812
01.05.02 sugar, glucoside, polyol and carboxylate metabolism	4	243	0.013032
01.05.02.01 nucleotide-sugar metabolism	1	12	0.0442276
01.05.02.04 sugar, glucoside, polyol and carboxylate anabolism	3	102	0.0066307
01.05.02.07 sugar, glucoside, polyol and carboxylate catabolism	4	203	0.00704784
01.05.03 polysaccharide metabolism	3	202	0.0402589
01.05.25 regulation of C-compound and carbohydrate metabolism	1	124	0.374586
01.06 lipid, fatty acid and isoprenoid metabolism	6	590	0.0226834
01.06.02 membrane lipid metabolism	1	95	0.301763
01.06.02.01 phospholipid metabolism	1	63	0.211739
01.06.05 fatty acid metabolism	5	122	9.19114e-05
01.06.10 regulation of lipid, fatty acid and isoprenoid metabolism	1	27	0.0968216
01.07 metabolism of vitamins, cofactors, and prosthetic groups	2	287	0.293762
01.07.01 biosynthesis of vitamins, cofactors, and prosthetic groups	2	157	0.117744
01.20 secondary metabolism	4	441	0.0835528
01.20.05 metabolism of acetic acid derivatives	1	43	0.149794
01.20.05.11 metabolism of polyketides	1	8	0.0297026
01.20.15 metabolism of derivatives of dehydroquinic acid, shikimic acid and chorismic acid	2	50	0.0151467
01.20.15.03 metabolism of ubiquinone	1	13	0.0478254
02 ENERGY	5	503	0.039975
02.01 glycolysis and gluconeogenesis	1	92	0.293771
02.07 pentose-phosphate pathway	1	65	0.217685
02.16 fermentation	2	116	0.0705576
02.19 metabolism of energy reserves (e.g. glycogen, trehalose)	2	41	0.0103593
02.25 oxidation of fatty acids	1	57	0.193636
10 CELL CYCLE AND DNA PROCESSING	1	659	0.921476
10.03 cell cycle	1	431	0.807931
10.03.01 mitotic cell cycle and cell cycle control	1	322	0.707025
11 TRANSCRIPTION	1	718	0.937858
11.02 RNA synthesis	1	525	0.86692
11.02.03 mRNA synthesis	1	466	0.832406
11.02.03.04 transcriptional control	1	363	0.749949
12 PROTEIN SYNTHESIS	1	370	0.756633
12.01 ribosome biogenesis	1	219	0.564738
14 PROTEIN FATE (folding, modification, destination)	2	920	0.869368
14.04 protein targeting, sorting and translocation	1	207	0.544282
14.07 protein modification	1	532	0.87052
14.10 assembly of protein complexes	1	170	0.475094
16 PROTEIN WITH BINDING FUNCTION OR COFACTOR REQUIREMENT (structural or catalytic)	5	1714	0.789112
16.17 metal binding	1	349	0.736035
16.19 nucleotide/nucleoside/nucleobase binding	4	471	0.100401
16.19.03 ATP binding	2	354	0.385972
16.19.05 GTP binding	1	91	0.291087
16.21 complex cofactor/cosubstrate/vitamine binding	2	360	0.39402
16.21.07 NAD/NADP binding	1	196	0.524705
16.21.15 biotin binding	1	6	0.0223591
20 CELLULAR TRANSPORT, TRANSPORT FACILITIES AND TRANSPORT ROUTES	12	1390	0.00465652
20.01 transported compounds (substrates)	11	1078	0.00190114
20.01.01 ion transport	4	229	0.0106639
20.01.01.01 cation transport (H+, Na+, K+, Ca2+ , NH4+, etc.)	4	181	0.00471478
20.01.01.01.01 heavy metal ion transport (Cu+, Fe3+, etc.)	3	78	0.00312954
20.01.01.01.01.01 siderophore-iron transport	3	17	3.28763e-05
20.01.03 C-compound and carbohydrate transport	7	284	8.69026e-05
20.01.03.01 sugar transport	4	46	2.58307e-05
20.01.15 electron transport	1	290	0.668577
20.01.27 drug/toxin transport	1	120	0.365003
20.03 transport facilities	6	535	0.0147033
20.03.02 carrier (electrochemical potential-driven transport)	3	88	0.0043968
20.03.02.02 symporter	3	48	0.000770205
20.03.02.02.01 proton driven symporter	3	40	0.000449387
20.03.22 transport ATPases	1	88	0.282975
20.03.25 ABC transporters	1	80	0.260895
20.09 transport routes	10	897	0.00163985
20.09.01 nuclear transport	1	62	0.20875
20.09.16 cellular export and secretion	1	193	0.519224
20.09.16.01 Type I protein secretion system (ABC-type transport systems)	1	36	0.127004
20.09.18 cellular import	8	397	0.000107149
20.09.18.07 non-vesicular cellular import	7	237	2.76076e-05
30 CELLULAR COMMUNICATION/SIGNAL TRANSDUCTION MECHANISM	1	312	0.695506
30.01 cellular signalling	1	271	0.643451
32 CELL RESCUE, DEFENSE AND VIRULENCE	4	856	0.403387
32.05 disease, virulence and defense	4	309	0.0286092
32.05.01 resistance proteins	1	140	0.41152
32.05.05 virulence, disease factors	3	103	0.00681169
32.05.05.01 toxins	2	31	0.0060168
32.07 detoxification	1	352	0.739079
32.07.05 detoxification by export	1	95	0.301763
34 INTERACTION WITH THE ENVIRONMENT	6	606	0.0254689
34.01 homeostasis	3	284	0.0909874
34.01.01 homeostasis of cations	3	256	0.0715156
34.01.01.01 homeostasis of metal ions (Na, K, Ca etc.)	3	178	0.0292579
34.11 cellular sensing and response to external stimulus	3	346	0.140806
34.11.03 chemoperception and response	2	226	0.208704
34.11.03.07 pheromone response, mating-type determination, sex-specific proteins	1	119	0.362585
34.11.12 perception of nutrients and nutritional adaptation	1	68	0.226521
41 DEVELOPMENT (Systemic)	1	55	0.187511
41.01 fungal/microorganismic development	1	55	0.187511
42 BIOGENESIS OF CELLULAR COMPONENTS	3	617	0.411461
42.01 cell wall	1	182	0.498592
42.10 nucleus	3	128	0.0123138
42.10.03 organization of chromosome structure	2	98	0.0524501
42.10.05 nuclear membrane	1	8	0.0297026
99 UNCLASSIFIED PROTEINS	28	9004	0.966275

## Sheet: H4 flg down funcat
FUNCTIONAL CATEGORY	abs SET	abs GENOME	P-VALUE
01 METABOLISM	2	2322	0.668108
01.05 C-compound and carbohydrate metabolism	2	1082	0.270681
01.05.03 polysaccharide metabolism	1	202	0.174212
01.25 extracellular metabolism	1	53	0.048724
01.25.01 extracellular polysaccharide degradation	1	24	0.022342
16 PROTEIN WITH BINDING FUNCTION OR COFACTOR REQUIREMENT (structural or catalytic)	1	1714	0.821185
16.05 polysaccharide binding	1	18	0.0168
99 UNCLASSIFIED PROTEINS	11	9004	0.114839
