# Supplementary material for: Fungal Innate Immunity Induced by Bacterial Microbe-Associated Molecular Patterns (MAMPs)
Source: G3 (Bethesda). 2016 Mar 29;6(6):1585–95. doi: 10.1534/g3.116.027987 (PMC4889655; doi:10.1534/g3.116.027987)
Supplement: Supplemental Material [file supp_g3.116.027987_TableS8.xlsx]

## Sheet: non-redundant 68 common genes
FUNCTIONAL CATEGORY	abs SET	abs GENOME	P-VALUE
01 METABOLISM	29	3402	0.00060772
01.01 amino acid metabolism	8	649	0.0128114
01.01.03 assimilation of ammonia, metabolism of the glutamate group	2	127	0.126095
01.01.03.02 metabolism of glutamate	2	63	0.0373809
01.01.03.02.01 biosynthesis of glutamate	1	41	0.180824
01.01.03.02.02 degradation of glutamate	1	21	0.0970483
01.01.06 metabolism of the aspartate family	1	137	0.487683
01.01.06.05 metabolism of methionine	1	44	0.192711
01.01.06.05.01 biosynthesis of methionine	1	28	0.127288
01.01.09 metabolism of the cysteine - aromatic group	1	266	0.728754
01.01.09.05 metabolism of tyrosine	1	64	0.26773
01.01.11 metabolism of the pyruvate family (alanine, isoleucine, leucine, valine) and D-alanine	2	65	0.0395678
01.01.11.02 metabolism of isoleucine	2	25	0.00645856
01.01.11.02.01 biosynthesis of isoleucine	1	17	0.0793075
01.01.11.02.02 degradation of isoleucine	1	10	0.0474313
01.01.11.03 metabolism of valine	2	21	0.00457772
01.01.11.03.01 biosynthesis of valine	1	13	0.0612235
01.01.11.03.02 degradation of valine	1	11	0.0520508
01.01.11.04 metabolism of leucine	2	31	0.00982558
01.01.11.04.01 biosynthesis of leucine	1	21	0.0970483
01.01.11.04.02 degradation of leucine	1	19	0.0882204
01.03 nucleotide/nucleoside/nucleobase metabolism	1	407	0.865579
01.04 phosphate metabolism	2	601	0.794787
01.05 C-compound and carbohydrate metabolism	14	1547	0.0149442
01.05.02 sugar, glucoside, polyol and carboxylate metabolism	2	307	0.440274
01.05.02.07 sugar, glucoside, polyol and carboxylate catabolism	2	224	0.295966
01.05.03 polysaccharide metabolism	3	291	0.16706
01.05.09 aminosaccharide metabolism	1	66	0.274843
01.05.09.04 aminosaccharide anabolism	1	39	0.172803
01.05.09.07 aminosaccharide catabolism	1	25	0.114452
01.05.25 regulation of C-compound and carbohydrate metabolism	1	208	0.638707
01.06 lipid, fatty acid and isoprenoid metabolism	7	850	0.116265
01.06.02 membrane lipid metabolism	1	156	0.533312
01.06.02.01 phospholipid metabolism	1	125	0.456628
01.06.05 fatty acid metabolism	1	157	0.5356
01.07 metabolism of vitamins, cofactors, and prosthetic groups	6	346	0.00651028
01.20 secondary metabolism	8	627	0.0105562
01.20.05 metabolism of acetic acid derivatives	1	56	0.238585
01.20.05.11 metabolism of polyketides	1	26	0.118751
01.20.17 metabolism of secondary products derived from primary amino acids	2	96	0.078911
01.20.17.03 metabolism of amines	1	35	0.156529
01.20.17.09 metabolism of alkaloids	1	31	0.13994
01.20.29 metabolism of secondary products derived from L-glutamic acid, L-proline and L-ornithine	1	11	0.0520508
01.20.35 metabolism of secondary products derived from L-phenylalanine and L-tyrosine	1	68	0.281888
01.20.35.01 metabolism of phenylpropanoids	1	62	0.260549
01.20.36 non-ribosomal peptide synthesis	1	24	0.110132
01.20.37 metabolism of peptide derived compounds	1	60	0.253298
01.20.37.03 metabolism of peptide antibiotics	1	20	0.0926449
02 ENERGY	6	609	0.0740764
02.01 glycolysis and gluconeogenesis	1	112	0.420892
02.08 pyruvate dehydrogenase complex	1	9	0.0427897
02.10 tricarboxylic-acid pathway (citrate cycle, Krebs cycle, TCA cycle)	3	54	0.00226129
02.13 respiration	1	186	0.597335
02.13.03 aerobic respiration	1	107	0.406539
02.16 fermentation	1	109	0.412322
02.16.01 alcohol fermentation	1	56	0.238585
02.25 oxidation of fatty acids	1	56	0.238585
02.45 energy conversion and regeneration	1	91	0.358215
10 CELL CYCLE AND DNA PROCESSING	2	1080	0.971557
10.01 DNA processing	1	595	0.947892
10.01.09 DNA restriction or modification	1	282	0.749432
10.01.09.05 DNA conformation modification (e.g. chromatin)	1	274	0.739295
10.03 cell cycle	1	705	0.970258
10.03.01 mitotic cell cycle and cell cycle control	1	507	0.918665
11 TRANSCRIPTION	2	1225	0.985158
11.02 RNA synthesis	2	960	0.952048
11.02.01 rRNA synthesis	1	71	0.292329
11.02.03 mRNA synthesis	1	880	0.987931
11.02.03.04 transcriptional control	1	765	0.978139
11.02.03.04.01 transcription activation	1	189	0.60324
11.04 RNA processing	1	442	0.887206
11.04.01 rRNA processing	1	187	0.599313
11.04.03 mRNA processing (splicing, 5^-, 3^-end processing)	1	277	0.743143
11.04.03.01 splicing	1	214	0.649244
12 PROTEIN SYNTHESIS	1	439	0.885495
12.01 ribosome biogenesis	1	255	0.713572
14 PROTEIN FATE (folding, modification, destination)	1	1451	0.999417
14.07 protein modification	1	851	0.985973
14.07.02 modification with sugar residues (e.g. glycosylation, deglycosylation)	1	84	0.335873
14.07.02.02 N-directed glycosylation, deglycosylation	1	46	0.200541
16 PROTEIN WITH BINDING FUNCTION OR COFACTOR REQUIREMENT (structural or catalytic)	14	3139	0.684263
16.01 protein binding	3	1601	0.987633
16.03 nucleic acid binding	1	811	0.982752
16.03.01 DNA binding	1	471	0.902498
16.13 C-compound binding	1	44	0.192711
16.13.01 sugar binding	1	26	0.118751
16.17 metal binding	2	758	0.888819
16.17.09 heavy metal binding (Cu, Fe, Zn)	2	499	0.701821
16.19 nucleotide/nucleoside/nucleobase binding	3	868	0.800639
16.19.03 ATP binding	2	660	0.836212
16.21 complex cofactor/cosubstrate/vitamine binding	6	514	0.0378965
16.21.05 FAD/FMN binding	2	151	0.166143
16.21.07 NAD/NADP binding	3	231	0.101549
16.21.11 thiamine pyrophosphate binding	1	7	0.0334396
18 REGULATION OF METABOLISM AND PROTEIN FUNCTION	1	512	0.920691
18.02 regulation of protein activity	1	502	0.916589
18.02.01 enzymatic activity regulation / enzyme regulator	1	313	0.785174
20 CELLULAR TRANSPORT, TRANSPORT FACILITIES AND TRANSPORT ROUTES	16	2007	0.0278867
20.01 transported compounds (substrates)	16	1597	0.0033777
20.01.01 ion transport	8	321	0.00015332
20.01.01.01 cation transport (H+, Na+, K+, Ca2+ , NH4+, etc.)	8	269	4.46977e-05
20.01.01.01.01 heavy metal ion transport (Cu+, Fe3+, etc.)	8	99	2.38972e-08
20.01.01.01.01.01 siderophore-iron transport	7	41	8.97809e-10
20.01.03 C-compound and carbohydrate transport	2	332	0.48077
20.01.03.01 sugar transport	1	54	0.231121
20.01.07 amino acid/amino acid derivatives transport	3	120	0.0204235
20.01.15 electron transport	2	398	0.578772
20.01.27 drug/toxin transport	8	171	1.62924e-06
20.03 transport facilities	8	808	0.0407505
20.03.22 transport ATPases	4	123	0.00296786
20.03.25 ABC transporters	4	106	0.00172682
20.09 transport routes	13	1237	0.00581911
20.09.16 cellular export and secretion	3	268	0.14059
20.09.16.01 Type I protein secretion system (ABC-type transport systems)	2	39	0.0152735
20.09.18 cellular import	11	519	3.58307e-05
20.09.18.07 non-vesicular cellular import	8	278	5.63904e-05
30 CELLULAR COMMUNICATION/SIGNAL TRANSDUCTION MECHANISM	2	652	0.831066
30.01 cellular signalling	1	560	0.937774
30.05 transmembrane signal transduction	2	191	0.236611
30.05.02 non-enzymatic receptor mediated signalling	1	86	0.342333
30.05.02.14 Notch-receptor signalling pathway	1	16	0.074819
32 CELL RESCUE, DEFENSE AND VIRULENCE	12	1452	0.0447089
32.01 stress response	1	697	0.969015
32.01.01 oxidative stress response	1	122	0.448579
32.05 disease, virulence and defense	4	507	0.230749
32.05.01 resistance proteins	2	172	0.202754
32.05.03 defense related proteins	1	92	0.361345
32.05.05 virulence, disease factors	2	222	0.292372
32.05.05.01 toxins	2	62	0.0363056
32.07 detoxification	9	520	0.000860808
32.07.01 detoxification involving cytochrome P450	1	111	0.418049
32.07.05 detoxification by export	2	139	0.145823
34 INTERACTION WITH THE ENVIRONMENT	13	832	0.000151426
34.01 homeostasis	8	336	0.000209475
34.01.01 homeostasis of cations	8	290	7.58563e-05
34.01.01.01 homeostasis of metal ions (Na, K, Ca etc.)	8	208	6.98653e-06
34.11 cellular sensing and response to external stimulus	5	350	0.0271697
34.11.01 photoperception and response	1	41	0.180824
34.11.03 chemoperception and response	2	165	0.190431
34.11.11 rhythm (e.g. circadian, ultradian)	1	19	0.0882204
34.11.12 perception of nutrients and nutritional adaptation	2	88	0.0678745
40 CELL FATE	3	548	0.499094
40.01 cell growth / morphogenesis	1	383	0.848438
40.01.03 directional cell growth (morphogenesis)	1	141	0.49764
40.10 cell death	2	163	0.186929
40.10.02 apoptosis (type I programmed cell death)	2	150	0.164431
40.10.02.02 apoptotic program	2	27	0.0075096
40.10.02.02.01 apoptotic mitochondrial changes	2	10	0.00101525
40.10.02.03 induction of apoptosis	2	32	0.0104481
42 BIOGENESIS OF CELLULAR COMPONENTS	4	1165	0.827106
42.01 cell wall	1	276	0.741866
42.10 nucleus	1	300	0.770842
42.10.03 organization of chromosome structure	1	260	0.720574
42.16 mitochondrion	2	180	0.21695
43 CELL TYPE DIFFERENTIATION	1	649	0.960408
43.01 fungal/microorganismic cell type differentiation	1	649	0.960408
43.01.03 fungal and other eukaryotic cell type differentiation	1	649	0.960408
43.01.03.09 development of asco- basidio- or zygospore	1	196	0.616689
99 UNCLASSIFIED PROTEINS	26	7238	0.990672
