# Supplementary material for: Fungal Innate Immunity Induced by Bacterial Microbe-Associated Molecular Patterns (MAMPs)
Source: G3 (Bethesda). 2016 Mar 29;6(6):1585–95. doi: 10.1534/g3.116.027987 (PMC4889655; doi:10.1534/g3.116.027987)
Supplement: Supplemental Material [file supp_g3.116.027987_TableS9.xlsx]

## Sheet: non-redundant 17 common genes
FUNCTIONAL CATEGORY	abs SET	abs GENOME	P-VALUE
01.07.01 biosynthesis of vitamins, cofactors, and prosthetic groups	4	179	5.66747e-05
01.07 metabolism of vitamins, cofactors, and prosthetic groups	4	346	0.000708588
01.06.06.13 tetraterpenes (carotinoids) metabolism	1	3	0.00368443
01.20.21 metabolism of sulfuric acid and L-cysteine derivatives	1	8	0.00979678
01 METABOLISM	9	3402	0.0110766
01.01.09.03.02 degradation of cysteine	1	12	0.0146612
16.21 complex cofactor/cosubstrate/vitamine binding	3	514	0.0235527
01.20.37.03 metabolism of peptide antibiotics	1	20	0.0243227
02.01.03 regulation of glycolysis and gluconeogenesis	1	20	0.0243227
01.01.03.05.01 biosynthesis of arginine	1	27	0.0327033
01.01.09.03 metabolism of cysteine	1	30	0.0362742
01.20 secondary metabolism	3	627	0.0392713
01.01 amino acid metabolism	3	649	0.0428361
40.01.05 growth regulators / regulation of cell size	1	36	0.0433789
01.01.03.02.01 biosynthesis of glutamate	1	41	0.0492617
01.01.06.05 metabolism of methionine	1	44	0.052775
20.01.26 neurotransmitter transport	1	46	0.0551105
01.01.03.05 metabolism of arginine	1	48	0.0574405
02.16.01 alcohol fermentation	1	56	0.0667066
20.01.11 amine / polyamine transport	1	58	0.0690097
01.20.37 metabolism of peptide derived compounds	1	60	0.0713074
32.05.05.01 toxins	1	62	0.0735998
01.01.03.02 metabolism of glutamate	1	63	0.074744
16.21.17 pyridoxal phosphate binding	1	63	0.074744
20.01.15 electron transport	2	398	0.0846038
01.05.02.04 sugar, glucoside, polyol and carboxylate anabolism	1	85	0.0995825
32.05.03 defense related proteins	1	92	0.107353
20.01.25 vitamine/cofactor transport	1	97	0.112865
16.17.09 heavy metal binding (Cu, Fe, Zn)	2	499	0.123856
02.16 fermentation	1	109	0.125963
02.01 glycolysis and gluconeogenesis	1	112	0.129209
20.01.07 amino acid/amino acid derivatives transport	1	120	0.137809
01.01.03 assimilation of ammonia, metabolism of the glutamate group	1	127	0.145269
01.01.06 metabolism of the aspartate family	1	137	0.15582
20.01.13 lipid/fatty acid transport	1	141	0.160006
16.21.05 FAD/FMN binding	1	151	0.170386
02 ENERGY	2	609	0.170763
01.06.06 isoprenoid metabolism	1	184	0.20379
01.05.25 regulation of C-compound and carbohydrate metabolism	1	208	0.227284
16.17 metal binding	2	758	0.238403
32.05.05 virulence, disease factors	1	222	0.240686
01.05.02.07 sugar, glucoside, polyol and carboxylate catabolism	1	224	0.242583
16.21.07 NAD/NADP binding	1	231	0.249186
01.01.09 metabolism of the cysteine - aromatic group	1	266	0.281396
01.05 C-compound and carbohydrate metabolism	3	1547	0.294871
20.01 transported compounds (substrates)	3	1597	0.312481
01.05.02 sugar, glucoside, polyol and carboxylate metabolism	1	307	0.317474
20.01.03 C-compound and carbohydrate transport	1	332	0.338629
16 PROTEIN WITH BINDING FUNCTION OR COFACTOR REQUIREMENT (structural or catalytic)	5	3139	0.338825
01.02 nitrogen, sulfur and selenium metabolism	1	336	0.341956
40.01 cell growth / morphogenesis	1	383	0.379885
20 CELLULAR TRANSPORT, TRANSPORT FACILITIES AND TRANSPORT ROUTES	3	2007	0.457309
32.05 disease, virulence and defense	1	507	0.47032
20.09.18 cellular import	1	519	0.47838
40 CELL FATE	1	548	0.497383
01.04 phosphate metabolism	1	601	0.53044
16.19.03 ATP binding	1	660	0.564829
20.03 transport facilities	1	808	0.640958
01.06 lipid, fatty acid and isoprenoid metabolism	1	850	0.660161
16.19 nucleotide/nucleoside/nucleobase binding	1	868	0.668092
99 UNCLASSIFIED PROTEINS	8	7238	0.751797
20.09 transport routes	1	1237	0.796956
32 CELL RESCUE, DEFENSE AND VIRULENCE	1	1452	0.848529
16.01 protein binding	1	1601	0.876738
