# Supplementary material for: Fungal Innate Immunity Induced by Bacterial Microbe-Associated Molecular Patterns (MAMPs)
Source: G3 (Bethesda). 2016 Mar 29;6(6):1585–95. doi: 10.1534/g3.116.027987 (PMC4889655; doi:10.1534/g3.116.027987)
Supplement: Supplemental Material [file supp_g3.116.027987_TableS10.xlsx]

## Sheet: Sheet1
Table S10: Comparison of FUNCAT between genes specifically induced by PGN or LOS.
The genes uniquely differentially induced by either LOS or PGN (Figure 2) were analysed for their funcational category and grouped. The number from LOS and PGN were then compared to identify the functional processes that each MAMP preferentially induces.
FUNCTIONAL CATEGORY	LOS	PGN
01 METABOLISM	37	39
01.01 amino acid metabolism	12	11
01.01.03 assimilation of ammonia, metabolism of the glutamate group	5	4
01.01.03.02 metabolism of glutamate	1	1
01.01.03.02.01 biosynthesis of glutamate	1	1
01.01.03.03 metabolism of proline	1	3
01.01.03.03.01 biosynthesis of proline		1
01.01.03.03.02 degradation of proline		2
01.01.03.05 metabolism of arginine	1	2
01.01.03.05.02 degradation of arginine	1	2
01.01.05 metabolism of urea cycle, creatine and polyamines	1	1
01.01.05.03 metabolism of urea (urea cycle)	1	1
01.01.06 metabolism of the aspartate family	4	1
01.01.06.01 metabolism of aspartate		1
01.01.06.01.01 biosynthesis of aspartate		1
01.01.06.01.02 degradation of aspartate		1
01.01.06.04 metabolism of threonine		1
01.01.06.05 metabolism of methionine	3
01.01.06.05.01 biosynthesis of methionine	1
01.01.06.05.01.01 biosynthesis of homocysteine	1
01.01.06.06 metabolism of lysine	1
01.01.06.06.01 biosynthesis of lysine	1
01.01.06.06.01.03 aminoadipic acid pathway	1
01.01.09 metabolism of the cysteine - aromatic group	3	5
01.01.09.01 metabolism of glycine		2
01.01.09.01.01 biosynthesis of glycine		2
01.01.09.02 metabolism of serine	1	2
01.01.09.02.01 biosynthesis of serine		1
01.01.09.02.02 degradation of serine	1
01.01.09.03 metabolism of cysteine	2
01.01.09.03.01 biosynthesis of cysteine	1
01.01.09.03.02 degradation of cysteine	1
01.01.09.04 metabolism of phenylalanine		1
01.01.09.04.02 degradation of phenylalanine		1
01.01.09.05 metabolism of tyrosine		1
01.01.09.05.02 degradation of tyrosine		1
01.01.09.06 metabolism of tryptophan		1
01.01.11 metabolism of the pyruvate family (alanine, isoleucine, leucine, valine) and D-alanine	2	3
01.01.11.01 metabolism of alanine		2
01.01.11.01.01 biosynthesis of alanine		1
01.01.11.01.02 degradation of alanine		1
01.01.11.02 metabolism of isoleucine		1
01.01.11.03 metabolism of valine		1
01.01.11.04 metabolism of leucine	1	1
01.01.11.04.01 biosynthesis of leucine	1
01.01.11.04.02 degradation of leucine	1
01.01.11.06 metabolism of the D-alanine amino acid group		1
01.01.13 regulation of amino acid metabolism		1
01.02 nitrogen, sulfur and selenium metabolism	12	3
01.02.02 nitrogen metabolism	1
01.02.03 sulfur metabolism	3
01.02.03.01 sulfate assimilation	3
01.02.03.04 conjunction of sulfate	1
01.02.07 regulation of nitrogen, sulfur and selenium metabolism	2	1
01.02.07.01 regulation of nitrogen metabolism	1
01.03 nucleotide/nucleoside/nucleobase metabolism	5	1
01.03.01 purin nucleotide/nucleoside/nucleobase metabolism	3
01.03.01.01 purine nucleotide /nucleoside/nucleobase catabolism	1
01.03.01.03 purine nucleotide/nucleoside/nucleobase anabolism	1
01.03.04 pyrimidine nucleotide/nucleoside/nucleobase metabolism	2
01.03.10 metabolism of cyclic and unusual nucleotides	1
01.03.16 polynucleotide degradation	1
01.03.16.01 RNA degradation	1
01.04 phosphate metabolism	3	5
01.05 C-compound and carbohydrate metabolism	13	17
01.05.02 sugar, glucoside, polyol and carboxylate metabolism	3
01.05.02.04 sugar, glucoside, polyol and carboxylate anabolism	2
01.05.02.07 sugar, glucoside, polyol and carboxylate catabolism	2
01.05.03 polysaccharide metabolism	2	3
01.05.05 C-1 compound metabolism		1
01.05.05.07 C-1 compound catabolism		1
01.05.06 C-2 compound and organic acid metabolism	1
01.05.06.07 C-2 compound and organic acid catabolism	1
01.05.08 C-4 compound metabolism		1
01.05.08.07 C-4 compound catabolism		1
01.05.09 aminosaccharide metabolism	2	1
01.05.09.04 aminosaccharide anabolism		1
01.05.09.07 aminosaccharide catabolism	1	1
01.05.11 aromate metabolism	1	2
01.05.11.07 aromate catabolism	1	2
01.05.11.07.01 aerobic aromate catabolism	1	2
01.05.13 transfer of activated C-1 groups	1	1
01.05.13.03 tetrahydrofolate-dependent C-1-transfer	1
01.05.25 regulation of C-compound and carbohydrate metabolism	1	1
01.06 lipid, fatty acid and isoprenoid metabolism	9	12
01.06.02 membrane lipid metabolism	2	2
01.06.02.01 phospholipid metabolism	2	2
01.06.02.02 glycolipid metabolism	1
01.06.05 fatty acid metabolism	2	1
01.06.06 isoprenoid metabolism		2
01.06.06.11 tetracyclic and pentacyclic triterpenes (cholesterin, steroids and hopanoids) metabolism		2
01.07 metabolism of vitamins, cofactors, and prosthetic groups	3	8
01.07.01 biosynthesis of vitamins, cofactors, and prosthetic groups	2	2
01.07.04 utilization of vitamins, cofactors, and prosthetic groups		1
01.20 secondary metabolism	6	7
01.20.01 metabolism of primary metabolic sugar derivatives	1
01.20.05 metabolism of acetic acid derivatives	2	1
01.20.05.09 metabolism of eicosanoids	2
01.20.05.11 metabolism of polyketides		1
01.20.17 metabolism of secondary products derived from primary amino acids	1	3
01.20.17.01 metabolism of nonprotein amino acids	1
01.20.17.03 metabolism of amines		2
01.20.19 metabolism of secondary products derived from glycine, L-serine and L-alanine	1	1
01.20.19.01 metabolism of porphyrins	1
01.20.19.05 metabolism of cobalamins	1
02 ENERGY	7	7
02.01 glycolysis and gluconeogenesis	1	2
02.07 pentose-phosphate pathway		1
02.08 pyruvate dehydrogenase complex		1
02.10 tricarboxylic-acid pathway (citrate cycle, Krebs cycle, TCA cycle)	1	1
02.11 electron transport and membrane-associated energy conservation		2
02.11.07 regulation of electron transport and membrane-associated energy conservation		1
02.13 respiration	2	1
02.13.01 anaerobic respiration	2
02.13.03 aerobic respiration		1
02.16 fermentation	4	1
02.16.01 alcohol fermentation	2
02.16.11 propionate fermentation	1
02.45 energy conversion and regeneration	1	1
02.45.11 conversion to kinetic energy (e.g. movement)	1
10 CELL CYCLE AND DNA PROCESSING	4	7
10.01 DNA processing	1	4
10.01.02 DNA topology	1
10.01.03 DNA synthesis and replication		1
10.01.05 DNA recombination and DNA repair	1	1
10.01.05.01 DNA repair	1
10.01.05.03 DNA recombination	1
10.01.09 DNA restriction or modification		2
10.01.09.05 DNA conformation modification (e.g. chromatin)		2
10.03 cell cycle	3	4
10.03.01 mitotic cell cycle and cell cycle control	2	3
10.03.01.01 mitotic cell cycle	2	1
10.03.01.01.01 G1 phase of mitotic cell cycle		1
10.03.01.01.11 M phase	2
10.03.02 meiosis	1
10.03.03 cytokinesis (cell division) /septum formation and hydrolysis	1
10.03.04 nuclear and chromosomal cycle	1	1
10.03.04.05 chromosome segregation/division	1	1
10.03.05 cell cycle dependent cytoskeleton reorganization	1
10.03.05.01 spindle pole body/centrosome and microtubule cycle	1
11 TRANSCRIPTION	8	20
11.02 RNA synthesis	5	13
11.02.01 rRNA synthesis	1	7
11.02.03 mRNA synthesis	4	9
11.02.03.01 general transcription activities		3
11.02.03.04 transcriptional control	3	5
11.02.03.04.01 transcription activation	1
11.02.03.04.03 transcription repression	1	2
11.04 RNA processing	5	14
11.04.01 rRNA processing	5	11
11.04.02 tRNA processing		2
11.04.03 mRNA processing (splicing, 5^-, 3^-end processing)	1	4
11.04.03.01 splicing	1	4
11.04.03.11 control of mRNA stability		1
11.06 RNA modification		4
11.06.01 rRNA modification		3
11.06.02 tRNA modification		1
12 PROTEIN SYNTHESIS	5	12
12.01 ribosome biogenesis	3	11
12.01.01 ribosomal proteins	1	6
12.04 translation	1	2
12.04.01 translation initiation	1	1
12.04.02 translation elongation		1
12.07 translational control	1
14 PROTEIN FATE (folding, modification, destination)	3	5
14.01 protein folding and stabilization		2
14.04 protein targeting, sorting and translocation	1
14.07 protein modification	1	1
14.07.03 modification by phosphorylation, dephosphorylation, autophosphorylation	1
14.10 assembly of protein complexes	1	2
14.13 protein/peptide degradation		1
14.13.01 cytoplasmic and nuclear protein degradation		1
16 PROTEIN WITH BINDING FUNCTION OR COFACTOR REQUIREMENT (structural or catalytic)	24	33
16.01 protein binding	8	10
16.03 nucleic acid binding	4	14
16.03.01 DNA binding	2	5
16.03.03 RNA binding	3	10
16.06 motor protein binding	1
16.09 lipid binding		1
16.17 metal binding	5	4
16.17.01 calcium binding		2
16.17.07 magnesium binding		1
16.17.09 heavy metal binding (Cu, Fe, Zn)	5	2
16.19 nucleotide/nucleoside/nucleobase binding	5	7
16.19.03 ATP binding	5	5
16.19.05 GTP binding		1
16.21 complex cofactor/cosubstrate/vitamine binding	8	8
16.21.01 heme binding	2
16.21.03 molybdopterin binding	1
16.21.05 FAD/FMN binding	2	2
16.21.07 NAD/NADP binding	3	4
16.21.08 Fe/S binding	2
16.21.17 pyridoxal phosphate binding	1	3
18 REGULATION OF METABOLISM AND PROTEIN FUNCTION	1	1
18.01 regulation by	1
18.01.01 regulation by modification	1
18.02 regulation of protein activity	1	1
18.02.01 enzymatic activity regulation / enzyme regulator	1
18.02.09 regulator of transcription factor		1
20 CELLULAR TRANSPORT, TRANSPORT FACILITIES AND TRANSPORT ROUTES	21	22
20.01 transported compounds (substrates)	15	20
20.01.01 ion transport	6	3
20.01.01.01 cation transport (H+, Na+, K+, Ca2+ , NH4+, etc.)	4	3
20.01.01.01.01 heavy metal ion transport (Cu+, Fe3+, etc.)	1	2
20.01.03 C-compound and carbohydrate transport		2
20.01.03.01 sugar transport		2
20.01.01.07 anion transport	4	2
20.01.01.07.05 sulfate/sulfite transport	1
20.01.01.07.07 phosphate transport	1
20.01.03 C-compound and carbohydrate transport	5
20.01.03.03 C4-dicarboxylate transport (e.g. malate, succinate, fumarate)	1
20.01.07 amino acid/amino acid derivatives transport	1
20.01.11 amine / polyamine transport	1	1
20.01.13 lipid/fatty acid transport		2
20.01.15 electron transport	5	7
20.01.17 nucleotide/nucleoside/nucleobase transport	1
20.01.23 allantoin and allantoate transport	2	1
20.01.25 vitamine/cofactor transport	1	2
20.01.27 drug/toxin transport		3
20.03 transport facilities	10	9
20.03.02 carrier (electrochemical potential-driven transport)		3
20.03.02.02 symporter		1
20.03.02.02.01 proton driven symporter		1
20.03.02.03 antiporter		2
20.03.02.03.01 proton driven antiporter		2
20.03.22 transport ATPases	1	3
20.03.25 ABC transporters	1	1
20.09 transport routes	10	11
20.09.04 mitochondrial transport	1	1
20.09.07 vesicular transport (Golgi network, etc.)	1	1
20.09.13 vacuolar/lysosomal transport	2	1
20.09.14 cytoskeleton-dependent transport	2
20.09.14.01 tubulin dependent transport	1
20.09.16 cellular export and secretion	1	4
20.09.16.01 Type I protein secretion system (ABC-type transport systems)	1	1
20.09.18 cellular import	5	6
20.09.18.07 non-vesicular cellular import	3	6
20.09.18.09 vesicular cellular import	1
20.09.18.09.01 endocytosis	1
30 CELLULAR COMMUNICATION/SIGNAL TRANSDUCTION MECHANISM	3	2
30.01 cellular signalling	3	2
30.01.05 enzyme mediated signal transduction	1	1
30.01.05.01 protein kinase	1
30.01.05.05 G-protein mediated signal transduction		1
30.01.05.01.06 serine/threonine kinase	1
30.01.09 second messenger mediated signal transduction	1
30.01.09.03 Ca2+ mediated signal transduction	1
30.05 transmembrane signal transduction		1
30.05.01 receptor enzyme mediated signalling		1
30.05.02 non-enzymatic receptor mediated signalling		1
30.05.02.24 G-protein coupled receptor signalling pathway		1
32 CELL RESCUE, DEFENSE AND VIRULENCE	7	13
32.01 stress response	2	6
32.01.01 oxidative stress response	1	1
32.01.03 osmotic and salt stress response		1
32.01.04 pH stress response		1
32.01.07 unfolded protein response (e.g. ER quality control)		1
32.01.11 nutrient starvation response		1
32.05 disease, virulence and defense	3	4
32.05.01 resistance proteins	1	2
32.05.01.03 chemical agent resistance	1	1
32.05.05 virulence, disease factors	1	2
32.07 detoxification	4	7
32.07.01 detoxification involving cytochrome P450		1
32.07.05 detoxification by export		3
32.07.07 oxygen and radical detoxification	1	1
32.07.07.01 catalase reaction	1
34 INTERACTION WITH THE ENVIRONMENT	12	9
34.01 homeostasis	7	2
34.01.01 homeostasis of cations	4	2
34.01.01.01 homeostasis of metal ions (Na, K, Ca etc.)	3	2
34.01.01.03 homeostasis of protons	1
34.01.03 homeostasis of anions	3
34.01.03.01 homeostasis of sulfate	1
34.01.03.03 homeostasis of phosphate	1
34.01.03.05 homeostasis of chloride	1
34.05 cell motility	4	1
34.05.01 cell migration	3	1
34.05.02 motor activity	1
34.11 cellular sensing and response to external stimulus	2	6
34.11.01 photoperception and response		1
34.11.03 chemoperception and response		3
34.11.03.11 pH response		1
34.11.03.13 osmosensing and response		2
34.11.12 perception of nutrients and nutritional adaptation		2
34.11.13 gas and metabolite distribution	1
34.11.13.07 circulation (e.g. blood pressure)	1
40 CELL FATE	6	3
40.01 cell growth / morphogenesis	4	3
40.01.03 directional cell growth (morphogenesis)	3	1
40.01.03.03 guidance of longitudinal cell extension (e.g. pollen tube guidance, axonal pathfinding)	2	1
40.10 cell death	3
40.10.02 apoptosis (type I programmed cell death)	3
40.10.02.01 anti-apoptosis	2
40.10.02.03 induction of apoptosis	1
40.10.02.03.01 induction of apoptosis by extracellular signals	1
40.10.02.04 regulation of apoptosis	1
41 DEVELOPMENT (Systemic)		1
41.01 fungal/microorganismic development		1
41.01.01 mating (fertilization)		1
42 BIOGENESIS OF CELLULAR COMPONENTS	8	10
42.01 cell wall	1	5
42.03 cytoplasm	1	2
42.04 cytoskeleton/structural proteins	4	1
42.04.03 actin cytoskeleton	1
42.04.05 microtubule cytoskeleton	2
42.10 nucleus	1	1
42.10.07 nucleolus	1
42.16 mitochondrion	1	1
42.25 vacuole or lysosome	1	1
43 CELL TYPE DIFFERENTIATION	3	5
43.01 fungal/microorganismic cell type differentiation	3	5
43.01.03 fungal and other eukaryotic cell type differentiation	3	5
43.01.03.05 budding, cell polarity and filament formation	1	4
43.01.03.09 development of asco- basidio- or zygospore		1
99 UNCLASSIFIED PROTEINS	34	32
