# Supplementary material for: Fungal Innate Immunity Induced by Bacterial Microbe-Associated Molecular Patterns (MAMPs)
Source: G3 (Bethesda). 2016 Mar 29;6(6):1585–95. doi: 10.1534/g3.116.027987 (PMC4889655; doi:10.1534/g3.116.027987)
Supplement: Supplemental Material [file supp_g3.116.027987_TableS11.xlsx]

## Sheet: Iron transport genes
		1 hours				2 hours				4 hours
		MQ	LOS	PGN	FLG	MQ	LOS	PGN	FLG	MQ	LOS	PGN	FLG
FGSG_05848123	Probable SIT1 - transporter of the bacterial siderophore ferrioxamine B	31.2658	63.0232	64.3346	81.6405	20.3671	45.3146	71.6194	62.9547	10.4502	14.7871	22.7344	21.1789
FGSG_01789123	Probable ferric reductase Fre2p	22.398	74.6695	155.731	182.46	12.7632	89.599	213.006	224.104	9.05226	33.0461	104.083	106.963
FGSG_00539123	Probable major facilitator MirA	8.88686	73.0232	77.7763	93.5966	7.17157	86.0372	93.2648	98.7633	5.52528	15.5743	29.2773	34.9869
FGSG_03744123	Probable major facilitator MirA	129.543	296.391	344.572	422.231	112.377	260.618	340.984	358.404	81.924	141.934	213.549	196.224
FGSG_07665123	Probable major facilitator MirA	3.19777	32.3481	26.1762	54.3438	2.10635	23.6082	27.2257	42.6473	0.883703	3.18473	5.19567	7.52684
FGSG_11029123	Probable major facilitator MirA	10.0181	47.4706	42.5944	60.5398	11.2197	30.3969	41.4995	40.428	6.11086	13.9891	24.152	20.8995
FGSG_11275123	Probable major facilitator MirA	10.0429	22.8969	69.1483	60.8167	11.8968	31.1285	100.333	127.471	20.3037	30.4127	98.2698	126.96
FGSG_0515923	Probable FET3 - iron transport multicopper oxidase	385.406	691.494	1032.95	1225.36	282.8	667.852	1020.43	1029.35	131.884	300.967	610.906	619.033
FGSG_0812123	Probable ferric reductase Fre2p	5.23742	7.96964	11.0601	12.901	3.57013	6.54077	11.9282	12.4156	2.7169	4.1386	8.01985	8.25527
FGSG_0516023	Probable high-affinity iron permease	343.754	807.508	1068.04	1173.05	396.42	803.759	1108.33	1244.91	250.185	514.276	909.191	995.107
FGSG_036923	Probable Fre1p and Fre2p	0.248142	0.207788	0.338814	0.359717	0.30698	0.71823	0.579567	1.14552	1.30451	0.514939	1.99955	1.5951
FGSG_110303	Probable ferric reductase Fre2p	2.98627	3.66918	4.83968	5.1999	3.63858	5.47029	5.80344	7.42408	4.18352	5.04086	6.80208	6.9468
FGSG_131853	Putative multicopper oxidase	3.14992	2.10914	5.47279	3.89478	6.73048	3.36583	10.5477	23.0928	32.2861	12.7889	21.6395	54.3433
FGSG_133473	Probable ferric reductase	170.329	129.415	139.267	396.042	262.708	168.493	116.021	363.557	139.433	66.771	52.3542	180.672
								Low				High
Table S11: Expression profiles of induced genes related to iron transport.
Genes significantly induced by either MAMPs (1: LOS, 2: PGN, 3:FLG) and classified under the FUNCAT 20.01.01.01.01.01 (siderophore-iron transport) is listed. The expression values are in FPKM and shows that FLG and PGN are generally good inducers of these genes when compared to water control.
