# Supplementary material for: Fungal Innate Immunity Induced by Bacterial Microbe-Associated Molecular Patterns (MAMPs)
Source: G3 (Bethesda). 2016 Mar 29;6(6):1585–95. doi: 10.1534/g3.116.027987 (PMC4889655; doi:10.1534/g3.116.027987)
Supplement: Supplemental Material [file supp_g3.116.027987_TableS12.xlsx]

## Sheet: Sheet1
		1 hours				2 hours				4 hours
Gene id	Gene function	MQ	LOS	PGN	FLG	MQ	LOS	PGN	FLG	MQ	LOS	PGN	FLG
FGSG_09197	3-hydroxy-3-methylglutaryl-coenzyme A reductase	31.4866	30.8766	34.4751	40.7928	49.7781	38.4175	43.4787	39.4226	47.8691	53.1008	70.0839	52.8911
FGSG_04333123	Probable SidI	0.648246	2.7031	6.22594	8.64718	0.485691	2.38259	8.43975	10.0754	0.520476	1.5351	5.73785	6.89646
FGSG_0537123	related to L-ornithine N5-hydroxylase SidA	11.9721	23.8421	26.6662	27.599	19.157	31.092	38.8663	37.6312	35.3032	32.1924	46.9932	41.7571
FGSG_10426	Probable SidL	66.004	87.0291	70.8175	88.7746	149.537	158.305	136.859	185.436	182.917	122.246	127.36	148.823
FGSG_05372	Probable SidC	16.4161	31.0754	18.7069	16.8633	27.8999	33.1122	30.791	22.4965	49.3509	51.7868	43.7748	40.3982
FGSG_03747123	Probable NPS6/SidD	1.67913	4.31297	8.68921	9.32541	2.28814	5.06096	10.015	9.77153	1.50606	3.43923	6.23473	6.31774
FGSG_00540	Probable SidG	0.498012	1.75617	1.94492	2.04366	0.441696	1.60918	2.40646	2.00054	0.314388	0.829859	0.772307	0.539416
									Low				High
Table S12: The expression values of selected genes related to siderophore biosynthesis is shown.
Key genes from the biosynthesis pathways of siderophores were examined to investigate if genes involved in iron uptake were induced in the fungus when exposed to MAMPs. Although not always significant, when exposed to MAMPs, genes related to sideophore biosynthesis were upregulated and indicate that there was increased demand for iron. This further confirm observations from Table S11 that iron me…
