# Supplementary material for: Fungal Innate Immunity Induced by Bacterial Microbe-Associated Molecular Patterns (MAMPs)
Source: G3 (Bethesda). 2016 Mar 29;6(6):1585–95. doi: 10.1534/g3.116.027987 (PMC4889655; doi:10.1534/g3.116.027987)
Supplement: Supplemental Material [file supp_g3.116.027987_TableS13.xlsx]

## Sheet: Sheet1
		1 hours				2 hours				4 hours
Gene id	Gene description	MQ	LOS	PGN	FLG	MQ	LOS	PGN	FLG	MQ	LOS	PGN	FLG
FGSG_031631	related to monooxygenase	0.825492	2.84611	1.02136	1.43406	0.335937	0.404929	0.282751	0.28324	0.180751	0.172766	0.216378	0.189451
FGSG_088232	related to multidrug resistance protein	0.318449	0.930028	4.14948	0.11727	0.0645185	0.132793	0.0734489	0.11488	0.0512788	0.148987	0.139808	0.0782282
FGSG_075642	related to multidrug resistant protein	1.58563	2.07448	3.33954	1.57326	1.50871	2.02536	3.71507	2.11698	3.58869	4.82715	4.79782	3.74424
FGSG_037252	probable mfs-multidrug-resistance transporter	2.91466	4.44126	6.44034	3.39287	1.43036	2.50998	3.89021	2.88445	3.69358	3.39065	5.4665	3.9564
FGSG_083772	related to cytochrome P450 94A1	10.5596	18.7212	23.3816	15.7619	13.0324	14.0212	15.3247	12.8828	11.8878	10.5587	9.38624	11.0141
FGSG_115682	related to monooxygenase	0.71182	0.994189	1.76292	0.875766	0.677272	0.784141	1.98739	1.65029	1.10904	1.03491	2.00984	1.0886
FGSG_027442	related to the plant PR-1 class of pathogen related proteins	160	192.505	246.364	185.613	42.3624	78.4872	103.916	67.1709	68.8516	57.5577	67.1035	77.1925
FGSG_028473	probable ABC1 transport protein	22.4107	18.1643	36.9853	21.0355	8.07999	9.93234	11.6394	21.8887	4.34046	4.63518	4.92548	4.43329
FGSG_083094	related to ABC1 transport protein	0.120117	1.21924	0.189314	0.246907	0.206557	1.42112	1.0218	0.255102	0.246571	1.30255	0.644509	0.440732
FGSG_064804	related to aliphatic nitrilase	17.8885	22.9497	32.1734	10.4784	36.4739	127.871	97.3609	53.4114	227.054	182.106	229.326	132.473
FGSG_018684	related to cytochrome P450 monooxygenase (lovA)	1.62834	2.43682	3.24914	3.39419	1.19865	3.31982	4.19711	2.47764	1.06151	0.944907	1.82744	1.3769
FGSG_112725	probable ABC1 transport protein	49.4182	75.4231	209.275	36.9216	11.8867	20.4202	69.6083	79.9817	13.6961	11.0785	11.9125	21.524
FGSG_005416	related to multidrug resistance protein	0.853539	2.63445	4.12371	4.08532	0.958167	3.38653	4.50788	3.32956	0.652043	1.65616	2.54782	2.00056
FGSG_127046	related to ABC transporter	21.6664	65.4695	76.3294	48.9078	17.4764	45.1086	57.995	55.2691	9.1084	19.5344	25.7938	25.8938
FGSG_017906	polyketide synthase	0.179658	0.77986	2.13113	1.25519	0.124899	1.23268	2.7438	3.97971	0.0845473	0.813487	1.70644	1.79402
Table S13: Expression of selected genes related to secondary metabolism.
The expression profile of genes related to secondary metabolism and induced by MAMP(s) is shown above (1 LOS, 2PGN, 3FLG, 4common to LOS and PGN, 5 common to PGN and FLG, and 6 common with LOS,FLG and PGN) . Overall observations showed that PGN is a very good inducer of secondary metabolism genes.
