# Supplementary material for: Fungal Innate Immunity Induced by Bacterial Microbe-Associated Molecular Patterns (MAMPs)
Source: G3 (Bethesda). 2016 Mar 29;6(6):1585–95. doi: 10.1534/g3.116.027987 (PMC4889655; doi:10.1534/g3.116.027987)
Supplement: Supplemental Material [file supp_g3.116.027987_TableS15.xlsx]

## Sheet: Sheet1
Broad	FGDB function	H1 MQ	H1 FLG	H1 LOS	H1 PGN	H2 MQ	H2 FLG	H2 LOS	H2 PGN	H4 MQ	H4 FLG	H4 LOS	H4 PGN
FGSG_08634	probable nitrogen catabolic enzyme regulatory protein NIT-2	78.3988	123.682	105.163	96.0806	115.022	130.828	106.226	109.62	116.451	116.737	118.491	108.984
FGSG_09565	probable siderophore regulation protein (GATA factor)	48.443	38.9973	46.2964	46.9055	66.6277	70.3793	65.4058	74.7729	56.2911	50.8761	60.1941	56.8193
FGSG_05073	related to ASD-4 GATA type zinc finger protein asd4	74.5137	132.773	83.9904	79.8167	123.556	161.116	167.906	160.955	107.832	121.582	119.737	142.25
FGSG_13123	related to finger protein AZF1	1.0401	0.867732	1.92951	1.19393	0.622631	1.15593	1.36476	1.63978	0.708117	0.969508	1.12496	1.28586
Table S15: The expression levels of transcription factors of interest.
The expression level of potential transcription factors potentially regulating genes induced by MAMPs are shown above in FPKM. All the 68 genes commonly induced by the 3 MAMPs and 16/57 genes commonly induced by both LOS and PGN had sequences in their promoter regions that resembles the binding motifs of AZF1 in yeast. The other three transcription factors have GATA domains and are potential regu…
